# Supplementary material for: Effect of Microgravity on the Gut Microbiota Bacterial Composition in a Hindlimb Unloading Model
Source: Life (Basel). 2022 Nov 12;12(11):1865. doi: 10.3390/life12111865 (PMC9698145; doi:10.3390/life12111865)
Supplement: Supplementary file 1 [file life-12-01865-s001.zip]

Archive with 2 entries (2 files):
- Table S2 Significant differences and the correspondent p values..xlsx
- Table_S1  A list of all bacterial OTUs observed in both groups. .xlsx
