# Supplementary material for: Effect of Microgravity on the Gut Microbiota Bacterial Composition in a Hindlimb Unloading Model
Source: Life (Basel). 2022 Nov 12;12(11):1865. doi: 10.3390/life12111865 (PMC9698145; doi:10.3390/life12111865)
Supplement: Supplementary file 1 [file life-12-01865-s001.zip › Table S2 Significant differences and the correspondent p values..xlsx]

## Sheet: GroupA-vs-GroupB.psig
Taxa	mean(group1)	variance(group1)	standard error(group1)	mean(group2)	variance(group2)	standard error(group2)	p value
k__Bacteria;p__Bacteroidota;c__Bacteroidia;o__Bacteroidales;f__Muribaculaceae;g__Muribaculaceae;	0.62021	0.00727245	0.0492357	0.364898	0.00994416	0.0575736	0.00789412
k__Bacteria;p__Verrucomicrobiota;c__Verrucomicrobiae;o__Verrucomicrobiales;f__Akkermansiaceae;g__Akkermansia;	0.0339697	0.000305316	0.0100882	0.000896431	5.31674e-07	0.00042098	0.00894118
k__Bacteria;p__Firmicutes;c__Bacilli;o__Lactobacillales;f__Lactobacillaceae;g__Lactobacillus;	0.0139704	6.88561e-05	0.00479083	0.00364885	1.75224e-06	0.000764251	0.0299235
k__Bacteria;p__Firmicutes;c__Clostridia;o__Clostridia_vadinBB60_group;f__Clostridia_vadinBB60_group;g__Clostridia_vadinBB60_group;	0.0136169	3.13007e-05	0.0032301	0.000991124	6.92001e-07	0.000480278	0.00318824
k__Bacteria;p__Firmicutes;c__Clostridia;o__Oscillospirales;f__Eubacterium_coprostanoligenes_group;g__Eubacterium_coprostanoligenes_group;	0.00530283	5.5537e-06	0.0013606	0.000353522	2.2716e-09	2.75173e-05	0.00424706
k__Bacteria;p__Firmicutes;c__Clostridia;o__Lachnospirales;f__Lachnospiraceae;g__Lachnospiraceae_UCG-006;	0.00495562	4.61696e-06	0.00124056	0.000422964	1.1346e-07	0.000194474	0.00477059
k__Bacteria;p__Proteobacteria;c__Gammaproteobacteria;o__Burkholderiales;f__Sutterellaceae;g__Parasutterella;	0.0046021	1.12986e-05	0.00194067	0.000347209	1.80532e-08	7.75741e-05	0.0254824
k__Bacteria;p__Firmicutes;c__Clostridia;o__Lachnospirales;f__Lachnospiraceae;g__Eubacterium_xylanophilum_group;	0.00373723	6.04126e-07	0.000448749	7.57547e-05	6.8148e-09	4.76613e-05	0
k__Bacteria;p__Firmicutes;c__Bacilli;o__Erysipelotrichales;f__Erysipelotrichaceae;g__Turicibacter;	0.00155928	1.24687e-06	0.000644688	5.05031e-05	3.34762e-09	3.34047e-05	0.0210294
k__Bacteria;p__Firmicutes;c__Clostridia;o__Oscillospirales;f__Oscillospiraceae;g__UCG-005;	0.00130677	3.45761e-07	0.00033949	0.0001957	2.95308e-08	9.92149e-05	0.00946471
k__Bacteria;p__Firmicutes;c__Bacilli;o__Erysipelotrichales;f__Erysipelotrichaceae;g__Allobaculum;	0.000770173	1.61164e-07	0.000231779	0	0	0	0.00841765
k__Bacteria;p__Bacteroidota;c__Bacteroidia;o__Bacteroidales;f__Muribaculaceae;g__Muribaculum;	0.000694418	1.88064e-07	0.000250376	3.15645e-05	1.55425e-09	2.27615e-05	0.0136118
k__Bacteria;p__Firmicutes;c__Clostridia;o__Oscillospirales;f__Ruminococcaceae;g__Eubacterium_siraeum_group;	0.000675479	5.93007e-08	0.000140595	2.52516e-05	1.19558e-10	6.31289e-06	0.00209412
k__Bacteria;p__Firmicutes;c__Clostridia;o__Monoglobales;f__Monoglobaceae;g__Monoglobus;	0.000587099	7.03e-08	0.00015308	9.46934e-05	8.96684e-09	5.46713e-05	0.0120176
k__Bacteria;p__Firmicutes;c__Clostridia;o__Lachnospirales;f__Lachnospiraceae;g__GCA-900066575;	0.000549222	3.01286e-08	0.000100214	0.000189387	6.06158e-08	0.000142145	0.0338059
k__Bacteria;p__Firmicutes;c__Clostridia;o__Oscillospirales;f__Butyricicoccaceae;g__Butyricicoccus;	0.000366148	3.77803e-08	0.00011222	8.20676e-05	5.85833e-09	4.41902e-05	0.0198118
k__Bacteria;p__Actinobacteriota;c__Actinobacteria;o__Micrococcales;f__Dermabacteraceae;g__Brachybacterium;	0.000334583	8.40491e-08	0.000167381	0	0	0	0.0446882
k__Bacteria;p__Firmicutes;c__Clostridia;o__Oscillospirales;f__Oscillospiraceae;g__UCG-003;	0.000321958	2.83352e-08	9.71857e-05	5.6816e-05	3.22806e-09	3.28028e-05	0.0141353
k__Bacteria;p__Firmicutes;c__Bacilli;o__Staphylococcales;f__Staphylococcaceae;g__Salinicoccus;	0.000157822	1.87706e-08	7.91003e-05	0	0	0	0.0493353
k__Bacteria;p__Proteobacteria;c__Gammaproteobacteria;o__Burkholderiales;f__Comamonadaceae;g__Comamonas;	8.83805e-05	5.14099e-09	4.13964e-05	0	0	0	0.0294
k__Bacteria;p__Firmicutes;c__Bacilli;o__Lactobacillales;f__Aerococcaceae;g__Aerococcus;	8.83805e-05	5.85833e-09	4.41902e-05	0	0	0	0.0378588
k__Bacteria;p__Firmicutes;c__Bacilli;o__Erysipelotrichales;f__Erysipelotrichaceae;g__Erysipelotrichaceae;	0	0	0	5.05031e-05	1.55425e-09	2.27615e-05	0.0249588
k__Bacteria;p__Firmicutes;c__Clostridia;o__Lachnospirales;f__Lachnospiraceae;g__Eubacterium_eligens_group;	5.05031e-05	1.91293e-09	2.52516e-05	0	0	0	0.0378588
k__Bacteria;p__Cyanobacteria;c__Vampirivibrionia;o__Gastranaerophilales;f__Gastranaerophilales;g__Gastranaerophilales;	2.52516e-05	1.19558e-10	6.31289e-06	6.31289e-06	1.19558e-10	6.31289e-06	0.0304471
k__Bacteria;p__Bacteroidota;c__Bacteroidia;o__Bacteroidales;f__Bacteroidales_RF16_group;g__Bacteroidales_RF16_group;	2.52516e-05	4.78231e-10	1.26258e-05	0	0	0	0.0378588
Others	0.105097	0.00328116	0.0330715	0.199203	0.00192617	0.0253388	0.0239118
