# Supplementary material for: Effect of Microgravity on the Gut Microbiota Bacterial Composition in a Hindlimb Unloading Model
Source: Life (Basel). 2022 Nov 12;12(11):1865. doi: 10.3390/life12111865 (PMC9698145; doi:10.3390/life12111865)
Supplement: Supplementary file 1 [file life-12-01865-s001.zip › Table_S1 A list of all bacterial OTUs observed in both groups. .xlsx]

## Sheet: otu_table_group.relative
#OTU_num	GroupA	GroupB	Taxonomy
OTU_1	0.221551	0.183339	k__Bacteria;p__Bacteroidota;c__Bacteroidia;o__Bacteroidales;f__Muribaculaceae;g__Muribaculaceae;s__
OTU_2	0.00036	0.009425	k__Bacteria;p__Firmicutes;c__Clostridia;o__Lachnospirales;f__Lachnospiraceae;g__Lachnospiraceae_NK4A136_group;s__
OTU_3	0.174236	0.024008	k__Bacteria;p__Bacteroidota;c__Bacteroidia;o__Bacteroidales;f__Muribaculaceae;g__Muribaculaceae;s__
OTU_4	0.011439	0.118727	k__Bacteria;p__Firmicutes;c__Clostridia;o__Lachnospirales;f__Lachnospiraceae;g__Lachnospiraceae_NK4A136_group;s__
OTU_5	0.072106	0.108077	k__Bacteria;p__Bacteroidota;c__Bacteroidia;o__Bacteroidales;f__Muribaculaceae;g__Muribaculaceae;s__
OTU_6	0.0025	0.039102	k__Bacteria;p__Actinobacteriota;c__Actinobacteria;o__Propionibacteriales;f__Propionibacteriaceae;g__Cutibacterium;s__Cutibacterium_acnes
OTU_7	0.03397	0.000896	k__Bacteria;p__Verrucomicrobiota;c__Verrucomicrobiae;o__Verrucomicrobiales;f__Akkermansiaceae;g__Akkermansia;s__Akkermansia_muciniphila
OTU_8	0.043912	0.009615	k__Bacteria;p__Bacteroidota;c__Bacteroidia;o__Bacteroidales;f__Muribaculaceae;g__Muribaculaceae;s__
OTU_9	0.031059	0.020422	k__Bacteria;p__Bacteroidota;c__Bacteroidia;o__Bacteroidales;f__Muribaculaceae;g__Muribaculaceae;s__
OTU_10	0.003504	0.042669	k__Bacteria;p__Firmicutes;c__Clostridia;o__Lachnospirales;f__Lachnospiraceae
OTU_11	0.050282	0.00053	k__Bacteria;p__Bacteroidota;c__Bacteroidia;o__Bacteroidales;f__Muribaculaceae;g__Muribaculaceae;s__
OTU_12	0.000726	0.028054	k__Bacteria;p__Firmicutes;c__Clostridia;o__Lachnospirales;f__Lachnospiraceae
OTU_13	0.022752	0.000543	k__Bacteria;p__Firmicutes;c__Clostridia;o__Lachnospirales;f__Lachnospiraceae;g__Lachnospiraceae_NK4A136_group;s__
OTU_14	0.001528	0.031299	k__Bacteria;p__Actinobacteriota;c__Coriobacteriia;o__Coriobacteriales;f__Eggerthellaceae;g__Enterorhabdus;s__
OTU_15	0.008175	0.007563	k__Bacteria
OTU_16	0.001073	0.012506	k__Bacteria;p__Firmicutes;c__Clostridia;o__Lachnospirales;f__Lachnospiraceae
OTU_17	0.010088	0.001061	k__Bacteria;p__Firmicutes;c__Clostridia;o__Oscillospirales;f__Oscillospiraceae
OTU_18	0.007443	0.000259	k__Bacteria;p__Firmicutes;c__Clostridia;o__Lachnospirales;f__Lachnospiraceae;g__Blautia;s__Lachnospiraceae_bacterium
OTU_19	0.006767	0.001559	k__Bacteria;p__Firmicutes;c__Clostridia;o__Lachnospirales;f__Lachnospiraceae
OTU_20	0.009166	0.001768	k__Bacteria;p__Firmicutes;c__Clostridia;o__Oscillospirales;f__Oscillospiraceae
OTU_21	0.010233	0.001439	k__Bacteria;p__Firmicutes;c__Bacilli;o__Lactobacillales;f__Lactobacillaceae;g__Lactobacillus;s__Lactobacillus_johnsonii
OTU_22	0.000202	0.013787	k__Bacteria;p__Actinobacteriota;c__Actinobacteria;o__Corynebacteriales;f__Corynebacteriaceae;g__Corynebacterium;s__Corynebacterium_afermentans
OTU_23	0.000139	0.007658	k__Bacteria;p__Actinobacteriota;c__Coriobacteriia;o__Coriobacteriales;f__Eggerthellaceae;g__Enterorhabdus;s__
OTU_24	0.008952	0.000543	k__Bacteria;p__Actinobacteriota;c__Actinobacteria;o__Micrococcales;f__Micrococcaceae
OTU_25	0.000404	0.007134	k__Bacteria;p__Cyanobacteria;c__Cyanobacteriia;o__Chloroplast;f__Chloroplast;g__Chloroplast
OTU_26	0.013579	0.000682	k__Bacteria;p__Actinobacteriota;c__Actinobacteria;o__Corynebacteriales;f__Corynebacteriaceae;g__Corynebacterium;s__Corynebacterium_ammoniagenes
OTU_27	0.004552	0.000309	k__Bacteria;p__Firmicutes;c__Clostridia;o__Oscillospirales;f__Ruminococcaceae;g__Anaerotruncus;s__
OTU_28	0.005903	0.000208	k__Bacteria;p__Firmicutes;c__Clostridia;o__Clostridia_vadinBB60_group;f__Clostridia_vadinBB60_group;g__Clostridia_vadinBB60_group;s__
OTU_29	0.00077	0.005398	k__Bacteria;p__Firmicutes;c__Clostridia;o__Oscillospirales;f__Oscillospiraceae;g__;s__
OTU_30	0.004842	0.000473	k__Bacteria;p__Bacteroidota;c__Bacteroidia;o__Bacteroidales;f__Bacteroidaceae;g__Bacteroides;s__Bacteroides_thetaiotaomicron
OTU_31	0.00096	0.005025	k__Bacteria;p__Firmicutes;c__Clostridia;o__Lachnospirales;f__Lachnospiraceae
OTU_32	0.004249	0.000354	k__Bacteria;p__Firmicutes;c__Clostridia;o__Oscillospirales;f__Eubacterium_coprostanoligenes_group;g__Eubacterium_coprostanoligenes_group;s__gut_metagenome
OTU_33	0.005366	0.000417	k__Bacteria;p__Firmicutes;c__Clostridia;o__Clostridia_vadinBB60_group;f__Clostridia_vadinBB60_group;g__Clostridia_vadinBB60_group;s__
OTU_34	0.003718	7.6e-05	k__Bacteria;p__Firmicutes;c__Clostridia;o__Lachnospirales;f__Lachnospiraceae;g__Eubacterium_xylanophilum_group;s__
OTU_35	0.004956	0.000423	k__Bacteria;p__Firmicutes;c__Clostridia;o__Lachnospirales;f__Lachnospiraceae;g__Lachnospiraceae_UCG-006;s__
OTU_36	0.007557	0.000404	k__Bacteria;p__Firmicutes;c__Bacilli;o__Staphylococcales;f__Staphylococcaceae;g__Staphylococcus;s__Staphylococcus_lentus
OTU_37	0.004148	6.3e-05	k__Bacteria;p__Proteobacteria;c__Gammaproteobacteria;o__Burkholderiales;f__Sutterellaceae;g__Parasutterella;s__
OTU_38	0.00017	0.003927	k__Bacteria;p__Actinobacteriota;c__Actinobacteria;o__Micrococcales;f__Microbacteriaceae
OTU_39	0.00065	0.004293	k__Bacteria;p__Firmicutes;c__Clostridia;o__Lachnospirales;f__Lachnospiraceae
OTU_40	0.00012	0.002917	k__Bacteria;p__Proteobacteria;c__Alphaproteobacteria;o__Acetobacterales;f__Acetobacteraceae;g__Belnapia
OTU_41	2.5e-05	0.003908	k__Bacteria;p__Firmicutes;c__Bacilli;o__RF39;f__RF39;g__RF39;s__
OTU_42	0.002954	0	k__Bacteria;p__Bacteroidota;c__Bacteroidia;o__Bacteroidales;f__Bacteroidaceae;g__Bacteroides;s__Bacteroides_plebeius
OTU_43	0.004558	0.000152	k__Bacteria;p__Firmicutes;c__Bacilli;o__Staphylococcales;f__Staphylococcaceae;g__Jeotgalicoccus;s__
OTU_44	7.6e-05	0.002393	k__Bacteria;p__Firmicutes;c__Clostridia;o__Lachnospirales;f__Lachnospiraceae
OTU_45	0.001938	6e-06	k__Bacteria;p__Firmicutes;c__Bacilli;o__Erysipelotrichales;f__Erysipelotrichaceae;g__Dubosiella;s__Dubosiella_newyorkensis
OTU_46	0.001566	0.001136	k__Bacteria;p__Desulfobacterota;c__Desulfovibrionia;o__Desulfovibrionales;f__Desulfovibrionaceae;g__;s__
OTU_47	0.001938	0.000795	k__Bacteria;p__Firmicutes;c__Bacilli;o__Acholeplasmatales;f__Acholeplasmataceae;g__Anaeroplasma;s__
OTU_48	0.000107	0.002569	k__Bacteria;p__Firmicutes;c__Clostridia;o__Clostridia_UCG-014;f__Clostridia_UCG-014;g__Clostridia_UCG-014;s__
OTU_49	8.2e-05	0.002563	k__Bacteria;p__Proteobacteria;c__Gammaproteobacteria;o__Burkholderiales;f__Oxalobacteraceae;g__Noviherbaspirillum
OTU_50	0.002386	1.3e-05	k__Bacteria;p__Firmicutes;c__Clostridia;o__Peptostreptococcales-Tissierellales;f__Peptostreptococcaceae;g__Romboutsia;s__Romboutsia_ilealis
OTU_51	9.5e-05	0.002475	k__Bacteria;p__Firmicutes;c__Clostridia;o__Peptococcales;f__Peptococcaceae;g__;s__
OTU_52	0.00108	0.001143	k__Bacteria;p__Firmicutes;c__Clostridia;o__Peptostreptococcales-Tissierellales;f__Anaerovoracaceae;g__Eubacterium_nodatum_group;s__
OTU_53	0.00221	0.000101	k__Bacteria;p__Firmicutes;c__Clostridia;o__Lachnospirales;f__Lachnospiraceae;g__Roseburia
OTU_54	0.005991	0.000234	k__Bacteria;p__Firmicutes;c__Bacilli;o__Lactobacillales;f__Carnobacteriaceae;g__Atopostipes;s__
OTU_55	0.000246	0.001761	k__Bacteria
OTU_56	0.002935	0	k__Bacteria;p__Bacteroidota;c__Bacteroidia;o__Bacteroidales;f__Prevotellaceae;g__Prevotella;s__
OTU_57	0.001667	6e-06	k__Bacteria;p__Firmicutes;c__Clostridia;o__Clostridiales;f__Clostridiaceae;g__Clostridium_sensu_stricto_1
OTU_58	4.4e-05	0.001667	k__Bacteria;p__Firmicutes;c__Clostridia;o__Lachnospirales;f__Lachnospiraceae;g__;s__
OTU_59	0.00125	0.001105	k__Bacteria;p__Bacteroidota;c__Bacteroidia;o__Bacteroidales;f__Muribaculaceae;g__Muribaculaceae;s__
OTU_60	0.001433	0.002481	k__Bacteria
OTU_61	0.001944	2.5e-05	k__Bacteria;p__Firmicutes;c__Clostridia;o__Lachnospirales;f__Lachnospiraceae;g__Lachnospiraceae_NK4A136_group;s__
OTU_62	0.001591	1.9e-05	k__Bacteria;p__Firmicutes;c__Clostridia;o__Clostridia_UCG-014;f__Clostridia_UCG-014;g__Clostridia_UCG-014;s__
OTU_63	0.001061	0.001016	k__Bacteria;p__Firmicutes;c__Clostridia;o__Oscillospirales;f__Oscillospiraceae;g__Colidextribacter;s__
OTU_64	0.000423	0.001755	k__Bacteria;p__Bacteroidota;c__Bacteroidia;o__Bacteroidales;f__Tannerellaceae;g__Parabacteroides
OTU_65	0.000366	0.001679	k__Bacteria;p__Firmicutes;c__Clostridia;o__Clostridia_UCG-014;f__Clostridia_UCG-014;g__Clostridia_UCG-014;s__
OTU_66	0.001768	0	k__Bacteria;p__Bacteroidota;c__Bacteroidia;o__Bacteroidales;f__Prevotellaceae;g__Prevotellaceae_Ga6A1_group;s__
OTU_67	0.000549	0.001187	k__Bacteria
OTU_68	0.004084	6e-06	k__Bacteria;p__Firmicutes;c__Clostridia;o__Oscillospirales;f__Ruminococcaceae;g__Faecalibacterium;s__Faecalibacterium_prausnitzii
OTU_69	0.000145	0.001212	k__Bacteria;p__Firmicutes;c__Clostridia;o__Oscillospirales;f__Oscillospiraceae;g__NK4A214_group;s__
OTU_70	0.001212	0.001048	k__Bacteria;p__Firmicutes;c__Clostridia;o__Clostridia_UCG-014;f__Clostridia_UCG-014;g__Clostridia_UCG-014;s__
OTU_71	0.001061	0	k__Bacteria;p__Firmicutes;c__Clostridia;o__Lachnospirales;f__Lachnospiraceae;g__Lachnospiraceae_NK4A136_group;s__
OTU_72	0.001143	0.000322	k__Bacteria;p__Firmicutes;c__Clostridia;o__Lachnospirales;f__Lachnospiraceae;g__;s__
OTU_73	1.9e-05	0.001073	k__Bacteria
OTU_74	0.001282	0.000133	k__Bacteria;p__Proteobacteria;c__Gammaproteobacteria;o__Burkholderiales;f__Comamonadaceae;g__Acidovorax;s__Acidovorax_defluvii
OTU_75	0.001559	5.1e-05	k__Bacteria;p__Firmicutes;c__Bacilli;o__Erysipelotrichales;f__Erysipelotrichaceae;g__Turicibacter;s__
OTU_76	0.001004	6e-06	k__Bacteria;p__Firmicutes;c__Clostridia;o__Clostridia_vadinBB60_group;f__Clostridia_vadinBB60_group;g__Clostridia_vadinBB60_group;s__
OTU_77	0.002348	0.000114	k__Bacteria;p__Firmicutes;c__Clostridia;o__Clostridia_UCG-014;f__Clostridia_UCG-014;g__Clostridia_UCG-014;s__
OTU_78	0.000133	0.002645	k__Bacteria
OTU_79	0.001761	0	k__Bacteria;p__Firmicutes;c__Negativicutes;o__Acidaminococcales;f__Acidaminococcaceae;g__Phascolarctobacterium;s__Phascolarctobacterium_faecium
OTU_80	0.000145	0.002525	k__Bacteria
OTU_81	0.000436	0.001654	k__Bacteria;p__Bacteroidota;c__Bacteroidia;o__Bacteroidales;f__Rikenellaceae;g__Alistipes;s__
OTU_82	0.000915	6.3e-05	k__Bacteria;p__Firmicutes;c__Clostridia;o__Oscillospirales;f__Ruminococcaceae
OTU_83	0.003283	0.000126	k__Bacteria;p__Firmicutes;c__Clostridia;o__Lachnospirales;f__Lachnospiraceae;g__Lachnospiraceae_NK4A136_group;s__
OTU_84	0.001414	0.000814	k__Bacteria;p__Bacteroidota;c__Bacteroidia;o__Bacteroidales;f__Muribaculaceae;g__Muribaculaceae;s__
OTU_85	0.001048	0	k__Bacteria;p__Firmicutes;c__Clostridia;o__Lachnospirales;f__Lachnospiraceae;g__Butyrivibrio;s__Butyrivibrio_crossotus
OTU_86	0.001149	0	k__Bacteria;p__Bacteroidota;c__Bacteroidia;o__Bacteroidales;f__Muribaculaceae;g__Muribaculaceae;s__
OTU_87	0.000114	0.001319	k__Bacteria;p__Firmicutes;c__Clostridia;o__Lachnospirales;f__Lachnospiraceae;g__Lachnospiraceae_UCG-001;s__
OTU_88	0.001288	3.8e-05	k__Bacteria;p__Firmicutes;c__Bacilli;o__RF39;f__RF39;g__RF39
OTU_89	0.000758	1.9e-05	k__Bacteria;p__Proteobacteria;c__Alphaproteobacteria;o__Sphingomonadales;f__Sphingomonadaceae;g__Ellin6055
OTU_90	0.000126	0.001042	k__Bacteria;p__Firmicutes;c__Clostridia;o__Lachnospirales;f__Lachnospiraceae
OTU_91	0.001048	2.5e-05	k__Bacteria;p__Proteobacteria;c__Alphaproteobacteria;o__Rhizobiales;f__Rhizobiaceae
OTU_92	0.00108	0.00029	k__Bacteria;p__Campilobacterota;c__Campylobacteria;o__Campylobacterales;f__Helicobacteraceae;g__Helicobacter
OTU_93	0.00036	0.000537	Unknown
OTU_94	0.000884	0	k__Bacteria;p__Bacteroidota;c__Bacteroidia;o__Bacteroidales;f__Prevotellaceae;g__Prevotellaceae_UCG-001;s__
OTU_95	0.000814	0.00017	k__Bacteria;p__Firmicutes;c__Clostridia;o__Oscillospirales;f__UCG-010;g__UCG-010;s__
OTU_96	0.001572	0	k__Bacteria;p__Bacteroidota;c__Bacteroidia;o__Bacteroidales;f__Prevotellaceae
OTU_97	1.9e-05	0.000707	Unknown
OTU_98	0.00017	0.00291	k__Bacteria;p__Firmicutes;c__Clostridia;o__Lachnospirales;f__Lachnospiraceae;g__;s__
OTU_99	0.000701	0.001345	k__Bacteria;p__Firmicutes;c__Bacilli;o__Staphylococcales;f__Staphylococcaceae;g__Staphylococcus
OTU_100	3.8e-05	0.000726	k__Bacteria
OTU_101	0.000587	0	k__Bacteria
OTU_102	0.000726	9.5e-05	k__Bacteria;p__Firmicutes;c__Clostridia;o__Oscillospirales;f__Oscillospiraceae;g__UCG-005;s__
OTU_103	0.000909	0.000871	k__Bacteria;p__Firmicutes;c__Bacilli;o__Lactobacillales;f__Lactobacillaceae;g__Lactobacillus;s__Lactobacillus_reuteri
OTU_104	0.000758	0	k__Bacteria;p__Proteobacteria;c__Alphaproteobacteria;o__Rhodobacterales;f__Rhodobacteraceae;g__Paracoccus
OTU_105	0.000145	0.001938	k__Bacteria;p__Bacteroidota;c__Bacteroidia;o__Bacteroidales;f__Muribaculaceae;g__Muribaculaceae;s__
OTU_106	0	0.000732	k__Bacteria
OTU_107	0.000694	0.00041	k__Bacteria;p__Firmicutes;c__Clostridia;o__Oscillospirales;f__Ruminococcaceae;g__Incertae_Sedis;s__Acutalibacter_muris
OTU_108	0.00012	0.000789	Unknown
OTU_109	8.2e-05	0.00096	k__Bacteria;p__Proteobacteria;c__Gammaproteobacteria;o__Burkholderiales;f__Comamonadaceae
OTU_110	3.2e-05	0.000372	Unknown
OTU_111	0.000587	0	k__Bacteria
OTU_112	0.000574	1.3e-05	k__Bacteria;p__Actinobacteriota;c__Coriobacteriia;o__Coriobacteriales;f__Eggerthellaceae
OTU_113	0.000808	0.000158	k__Bacteria;p__Cyanobacteria;c__Cyanobacteriia;o__Chloroplast;f__Chloroplast;g__Chloroplast
OTU_114	0.00029	0.000284	Unknown
OTU_115	1.9e-05	0.000865	k__Bacteria
OTU_116	0.000619	0.001345	k__Bacteria;p__Proteobacteria;c__Gammaproteobacteria;o__Burkholderiales;f__Oxalobacteraceae;g__Massilia
OTU_117	0.000764	0	k__Bacteria;p__Bacteroidota;c__Bacteroidia;o__Bacteroidales;f__Prevotellaceae
OTU_118	0.000537	0.000202	k__Bacteria;p__Firmicutes;c__Clostridia;o__Lachnospirales;f__Lachnospiraceae;g__Marvinbryantia;s__
OTU_119	0.000309	0.000126	k__Bacteria
OTU_120	0.000107	0.000473	k__Bacteria;p__Firmicutes;c__Clostridia;o__Lachnospirales;f__Lachnospiraceae;g__;s__
OTU_121	0.000265	0.000215	Unknown
OTU_122	0.000511	0	k__Bacteria;p__Firmicutes;c__Clostridia;o__Lachnospirales;f__Lachnospiraceae;g__Roseburia;s__
OTU_123	0.000417	0.000208	k__Bacteria;p__Proteobacteria;c__Gammaproteobacteria;o__Burkholderiales;f__Sutterellaceae;g__Parasutterella;s__
OTU_124	1.3e-05	0.000543	k__Bacteria;p__Firmicutes;c__Clostridia;o__Oscillospirales;f__Oscillospiraceae;g__Oscillibacter;s__
OTU_125	0.000284	0.000221	Unknown
OTU_126	0.000909	0.000183	k__Bacteria;p__Proteobacteria;c__Alphaproteobacteria;o__Caulobacterales;f__Caulobacteraceae;g__Brevundimonas;s__Brevundimonas_staleyi
OTU_127	0.001793	1.3e-05	k__Bacteria;p__Bacteroidota;c__Bacteroidia;o__Bacteroidales;f__Prevotellaceae;g__Prevotella;s__metagenome
OTU_128	0.000574	0	k__Bacteria;p__Bacteroidota;c__Bacteroidia;o__Bacteroidales;f__Muribaculaceae;g__Muribaculaceae;s__
OTU_129	0.000625	0.000694	k__Bacteria;p__Bacteroidota;c__Bacteroidia;o__Bacteroidales;f__Muribaculaceae;g__Muribaculaceae;s__
OTU_130	6e-06	0.000328	Unknown
OTU_131	0.000341	0.00024	k__Bacteria;p__Firmicutes;c__Clostridia;o__Clostridia_vadinBB60_group;f__Clostridia_vadinBB60_group;g__Clostridia_vadinBB60_group;s__
OTU_132	1.3e-05	0.000455	k__Bacteria
OTU_133	0.001332	0.000183	k__Bacteria;p__Bacteroidota;c__Bacteroidia;o__Bacteroidales;f__Muribaculaceae;g__Muribaculaceae;s__
OTU_134	1.9e-05	0.000328	k__Bacteria
OTU_135	0.000202	0.000688	k__Bacteria;p__Bacteroidota;c__Bacteroidia;o__Bacteroidales;f__Muribaculaceae;g__Muribaculaceae;s__
OTU_136	0.000511	0.000455	k__Bacteria;p__Firmicutes;c__Clostridia;o__Lachnospirales;f__Lachnospiraceae;g__;s__Clostridium_sp.
OTU_137	0.000941	0.002336	k__Bacteria;p__Bacteroidota;c__Bacteroidia;o__Bacteroidales;f__Muribaculaceae;g__Muribaculaceae;s__
OTU_138	0.001692	0.0013	k__Bacteria;p__Bacteroidota;c__Bacteroidia;o__Bacteroidales;f__Muribaculaceae;g__Muribaculaceae;s__
OTU_139	0.000694	0	k__Bacteria;p__Firmicutes;c__Bacilli;o__Erysipelotrichales;f__Erysipelotrichaceae;g__Dubosiella;s__
OTU_140	0.000827	3.8e-05	k__Bacteria;p__Bacteroidota;c__Bacteroidia;o__Bacteroidales;f__Bacteroidaceae;g__Bacteroides;s__Bacteroides_acidifaciens
OTU_141	7.6e-05	0.000537	k__Bacteria
OTU_142	0.000341	0	k__Bacteria;p__Bacteroidota;c__Bacteroidia;o__Bacteroidales;f__Muribaculaceae;g__Muribaculaceae;s__
OTU_143	0	0.000423	Unknown
OTU_144	0.001275	5.7e-05	k__Bacteria;p__Firmicutes;c__Bacilli;o__Bacillales;f__Bacillaceae;g__Pseudogracilibacillus;s__Pseudogracilibacillus_auburnensis
OTU_145	0.00065	0.000271	k__Bacteria;p__Proteobacteria;c__Alphaproteobacteria;o__Rickettsiales;f__Mitochondria;g__Mitochondria;s__Triticum_aestivum
OTU_146	0.000556	6.9e-05	k__Bacteria;p__Bacteroidota;c__Bacteroidia;o__Bacteroidales;f__Prevotellaceae;g__Prevotellaceae_NK3B31_group;s__
OTU_147	7.6e-05	0.00065	k__Bacteria;p__Firmicutes;c__Clostridia;o__Lachnospirales;f__Lachnospiraceae;g__Roseburia;s__
OTU_148	0.000366	0.000328	k__Bacteria;p__Firmicutes;c__Clostridia;o__Lachnospirales;f__Lachnospiraceae
OTU_149	1.3e-05	0.000751	k__Bacteria;p__Actinobacteriota;c__Coriobacteriia;o__Coriobacteriales;f__Eggerthellaceae;g__Enterorhabdus;s__
OTU_150	0	0.000246	k__Bacteria
OTU_151	0.000455	0.000227	k__Bacteria
OTU_152	0.000461	0.000284	k__Bacteria
OTU_153	0.002178	0.001155	k__Bacteria;p__Firmicutes;c__Bacilli;o__Lactobacillales;f__Lactobacillaceae;g__Lactobacillus;s__Lactobacillus_murinus
OTU_154	0	0.000297	Unknown
OTU_155	0.000189	0.001023	k__Bacteria;p__Bacteroidota;c__Bacteroidia;o__Bacteroidales;f__Rikenellaceae;g__Rikenellaceae_RC9_gut_group;s__
OTU_156	0.0006	2.5e-05	k__Bacteria;p__Firmicutes;c__Clostridia;o__Lachnospirales;f__Lachnospiraceae;g__Lachnospiraceae_NK4A136_group;s__
OTU_157	0.000372	0.000492	Unknown
OTU_158	0.000366	0.000404	Unknown
OTU_159	0.000271	0.000221	k__Bacteria;p__Bacteroidota;c__Bacteroidia;o__Bacteroidales;f__Muribaculaceae;g__Muribaculaceae;s__
OTU_160	0.000126	0.009608	k__Bacteria;p__Actinobacteriota;c__Actinobacteria;o__Corynebacteriales;f__Corynebacteriaceae;g__Corynebacterium
OTU_161	0.000284	1.3e-05	k__Bacteria
OTU_162	0.000675	0.000158	k__Bacteria;p__Firmicutes;c__Clostridia;o__Oscillospirales;f__Oscillospiraceae;g__Oscillibacter;s__
OTU_163	0.000859	0.000568	k__Bacteria;p__Firmicutes;c__Clostridia;o__Lachnospirales;f__Lachnospiraceae
OTU_164	0.000246	0.00029	k__Bacteria;p__Firmicutes;c__Bacilli;o__Erysipelotrichales;f__Erysipelotrichaceae;g__;s__
OTU_165	0.000297	1.3e-05	k__Bacteria;p__Firmicutes;c__Clostridia;o__Clostridiales;f__Clostridiaceae;g__Clostridium_sensu_stricto_1;s__Clostridium_perfringens
OTU_166	0.000549	4.4e-05	k__Bacteria;p__Firmicutes;c__Clostridia;o__Oscillospirales;f__Ruminococcaceae;g__;s__Clostridium_leptum
OTU_167	0.002393	0.000114	k__Bacteria;p__Firmicutes;c__Bacilli;o__Lactobacillales;f__Carnobacteriaceae;g__Atopostipes;s__
OTU_168	0.000486	0	k__Bacteria;p__Bacteroidota;c__Bacteroidia;o__Bacteroidales;f__Prevotellaceae;g__Prevotella;s__
OTU_169	0.000713	0.000537	k__Bacteria;p__Firmicutes;c__Clostridia;o__Oscillospirales;f__Ruminococcaceae;g__;s__
OTU_170	0.000404	0.000429	k__Bacteria
OTU_171	0.000328	0	k__Bacteria;p__Bacteroidota;c__Bacteroidia;o__Bacteroidales;f__Muribaculaceae;g__Muribaculaceae;s__
OTU_172	0.000303	0	k__Bacteria;p__Firmicutes;c__Clostridia;o__Lachnospirales;f__Lachnospiraceae;g__Anaerostipes;s__
OTU_173	0.000126	0.000366	k__Bacteria;p__Bacteroidota;c__Bacteroidia;o__Bacteroidales;f__Marinifilaceae;g__Odoribacter;s__
OTU_174	0.000461	0	k__Bacteria;p__Firmicutes;c__Clostridia;o__Oscillospirales;f__Eubacterium_coprostanoligenes_group;g__Eubacterium_coprostanoligenes_group
OTU_175	0.000385	6.3e-05	k__Bacteria;p__Bacteroidota;c__Bacteroidia;o__Bacteroidales;f__Bacteroidaceae;g__Bacteroides
OTU_176	0.000328	0.000177	k__Bacteria;p__Firmicutes;c__Clostridia;o__Lachnospirales;f__Lachnospiraceae
OTU_177	0.000107	0.000574	k__Bacteria;p__Bacteroidota;c__Bacteroidia;o__Bacteroidales;f__Prevotellaceae
OTU_178	0.000537	0.000139	k__Bacteria;p__Bacteroidota;c__Bacteroidia;o__Bacteroidales;f__Bacteroidaceae;g__Bacteroides;s__Bacteroides_vulgatus
OTU_179	0.000189	0.000398	k__Bacteria;p__Bacteroidota;c__Bacteroidia;o__Bacteroidales;f__Muribaculaceae;g__Muribaculaceae;s__
OTU_180	0.000177	0.000164	Unknown
OTU_181	0.000347	0.000322	k__Bacteria;p__Bacteroidota;c__Bacteroidia;o__Bacteroidales;f__Muribaculaceae;g__Muribaculaceae;s__
OTU_182	0.000158	8.2e-05	Unknown
OTU_183	0.000461	0	k__Bacteria;p__Bacteroidota;c__Bacteroidia;o__Bacteroidales;f__Muribaculaceae;g__Muribaculaceae;s__
OTU_184	0.000499	0.000126	k__Bacteria;p__Firmicutes;c__Clostridia;o__Lachnospirales;f__Lachnospiraceae;g__Blautia;s__
OTU_185	0.000221	0.000271	Unknown
OTU_186	0.000335	0	k__Bacteria;p__Actinobacteriota;c__Actinobacteria;o__Micrococcales;f__Dermabacteraceae;g__Brachybacterium
OTU_187	0.000625	0.000126	k__Bacteria;p__Bacteroidota;c__Bacteroidia;o__Bacteroidales;f__Tannerellaceae;g__Parabacteroides
OTU_188	0.000278	0.00041	k__Bacteria
OTU_189	0.00077	0	k__Bacteria;p__Firmicutes;c__Bacilli;o__Erysipelotrichales;f__Erysipelotrichaceae;g__Allobaculum;s__
OTU_190	0.000107	0.000473	k__Bacteria;p__Actinobacteriota;c__Actinobacteria;o__Corynebacteriales;f__Corynebacteriaceae;g__Corynebacterium;s__Corynebacterium_jeikeium
OTU_191	0.000562	0	k__Bacteria;p__Firmicutes;c__Clostridia;o__Oscillospirales;f__Ruminococcaceae;g__CAG-352;s__
OTU_192	1.9e-05	0.000379	k__Bacteria;p__Bacteroidota;c__Bacteroidia;o__Bacteroidales;f__Rikenellaceae;g__Rikenella;s__
OTU_193	0.000619	0	k__Bacteria;p__Bacteroidota;c__Bacteroidia;o__Bacteroidales;f__Muribaculaceae;g__Muribaculaceae;s__
OTU_194	0.000385	2.5e-05	k__Bacteria;p__Firmicutes;c__Clostridia;o__Oscillospirales;f__Ruminococcaceae;g__Eubacterium_siraeum_group;s__
OTU_195	0.000347	0.000423	Unknown
OTU_196	0.000164	0.000429	k__Bacteria
OTU_197	0.000322	0	k__Bacteria;p__Proteobacteria;c__Gammaproteobacteria;o__Burkholderiales;f__Comamonadaceae;g__Pelomonas;s__
OTU_198	0.00017	1.3e-05	k__Bacteria
OTU_199	0.000177	0.000391	k__Bacteria;p__Firmicutes;c__Clostridia;o__Lachnospirales;f__Lachnospiraceae;g__;s__
OTU_200	0.000227	3.2e-05	k__Bacteria;p__Firmicutes;c__Clostridia;o__Oscillospirales;f__Ruminococcaceae;g__Ruminococcaceae;s__
OTU_201	5.7e-05	0.000221	k__Bacteria;p__Firmicutes;c__Clostridia;o__Oscillospirales;f__Oscillospiraceae
OTU_202	0.000215	0.000429	k__Bacteria;p__Bacteroidota;c__Bacteroidia;o__Bacteroidales;f__Muribaculaceae;g__Muribaculaceae;s__
OTU_203	0.000606	0.000183	k__Bacteria;p__Firmicutes;c__Bacilli;o__Lactobacillales;f__Lactobacillaceae;g__Lactobacillus
OTU_204	0	0.000234	k__Bacteria
OTU_205	8.2e-05	0.000183	k__Bacteria;p__Firmicutes;c__Clostridia;o__Clostridiales;f__Clostridiaceae;g__Candidatus_Arthromitus;s__Candidatus_Arthromitus
OTU_206	0.00024	0.000442	k__Bacteria
OTU_207	4.4e-05	0.000657	k__Bacteria;p__Proteobacteria;c__Gammaproteobacteria;o__Pseudomonadales;f__Moraxellaceae;g__Acinetobacter;s__Acinetobacter_johnsonii
OTU_208	0.000694	3.2e-05	k__Bacteria;p__Bacteroidota;c__Bacteroidia;o__Bacteroidales;f__Muribaculaceae;g__Muribaculum;s__
OTU_209	0.000581	0.000297	k__Bacteria;p__Firmicutes;c__Clostridia;o__Lachnospirales;f__Lachnospiraceae;g__Lachnospiraceae_NK4A136_group;s__
OTU_210	0.000253	0.000379	Unknown
OTU_211	6.9e-05	0.000271	k__Bacteria;p__Firmicutes;c__Clostridia;o__Lachnospirales;f__Lachnospiraceae
OTU_212	0.000101	0.000183	Unknown
OTU_213	0	0.000429	k__Bacteria;p__Bacteroidota;c__Bacteroidia;o__Bacteroidales;f__Muribaculaceae;g__Muribaculaceae;s__
OTU_214	0.000354	0	k__Bacteria;p__Actinobacteriota;c__Actinobacteria;o__Bifidobacteriales;f__Bifidobacteriaceae;g__Bifidobacterium;s__Bifidobacterium_catenulatum
OTU_215	0.000183	5.7e-05	k__Bacteria;p__Firmicutes;c__Clostridia;o__Oscillospirales;f__Ruminococcaceae;g__Ruminococcus
OTU_216	0.000221	0	k__Bacteria;p__Bacteroidota;c__Bacteroidia;o__Bacteroidales;f__Tannerellaceae;g__Parabacteroides;s__Parabacteroides_merdae
OTU_217	0	0.000133	Unknown
OTU_218	0	0.000208	k__Bacteria;p__Campilobacterota;c__Campylobacteria;o__Campylobacterales;f__Helicobacteraceae;g__Helicobacter;s__Helicobacter_sp.
OTU_219	7.6e-05	0.000253	k__Bacteria;p__Firmicutes;c__Clostridia;o__Lachnospirales;f__Lachnospiraceae;g__Tuzzerella;s__
OTU_220	6.9e-05	0.000442	k__Bacteria;p__Bacteroidota;c__Bacteroidia;o__Bacteroidales;f__Muribaculaceae;g__Muribaculaceae;s__
OTU_221	0.000215	1.3e-05	Unknown
OTU_222	0.000107	0.00012	k__Bacteria
OTU_223	0.000303	0	k__Bacteria;p__Bacteroidota;c__Bacteroidia;o__Bacteroidales;f__Prevotellaceae;g__Prevotellaceae_UCG-001
OTU_224	0.000271	0.000259	k__Bacteria;p__Firmicutes;c__Clostridia;o__Lachnospirales;f__Lachnospiraceae;g__;s__
OTU_225	9.5e-05	0.000423	k__Bacteria;p__Firmicutes;c__Clostridia;o__Peptostreptococcales-Tissierellales;f__Anaerovoracaceae;g__Family_XIII_UCG-001;s__
OTU_226	1.9e-05	0.000379	k__Bacteria;p__Firmicutes;c__Clostridia;o__Lachnospirales;f__Lachnospiraceae
OTU_227	0.000253	0	k__Bacteria;p__Firmicutes;c__Clostridia;o__Oscillospirales;f__Ruminococcaceae;g__Ruminococcus;s__Ruminococcus_flavefaciens
OTU_228	0.000227	0	k__Bacteria;p__Bacteroidota;c__Bacteroidia;o__Bacteroidales;f__Bacteroidaceae;g__Bacteroides;s__Bacteroides_stercoris
OTU_229	0.000164	0.000183	k__Bacteria
OTU_230	3.8e-05	0.000164	k__Bacteria
OTU_231	0.000145	0	k__Bacteria;p__Firmicutes;c__Clostridia;o__Oscillospirales;f__Ruminococcaceae;g__Ruminococcus;s__
OTU_232	0.000133	3.2e-05	k__Bacteria;p__Firmicutes;c__Clostridia;o__Oscillospirales;f__Ruminococcaceae;g__Ruminococcus
OTU_233	6e-06	0.000303	k__Bacteria;p__Firmicutes;c__Clostridia;o__Lachnospirales;f__Lachnospiraceae;g__A2;s__
OTU_234	0.000196	6e-06	k__Bacteria
OTU_235	0.000107	0.000139	k__Bacteria
OTU_236	0.000751	0.000473	k__Bacteria;p__Bacteroidota;c__Bacteroidia;o__Bacteroidales;f__Muribaculaceae;g__Muribaculaceae;s__
OTU_237	5.1e-05	0.000158	Unknown
OTU_238	0.00012	0.000152	Unknown
OTU_239	0	0.000158	k__Bacteria
OTU_240	0.000177	0	k__Bacteria;p__Proteobacteria;c__Alphaproteobacteria;o__Rhizobiales;f__Beijerinckiaceae;g__Methylobacterium-Methylorubrum;s__Methylorubrum_extorquens
OTU_241	0.000246	0	k__Bacteria;p__Firmicutes;c__Clostridia;o__Oscillospirales;f__Eubacterium_coprostanoligenes_group;g__Eubacterium_coprostanoligenes_group;s__
OTU_242	6e-06	0.000183	k__Bacteria;p__Firmicutes;c__Clostridia;o__Lachnospirales;f__Lachnospiraceae
OTU_243	0.000442	3.2e-05	k__Bacteria;p__Firmicutes;c__Clostridia;o__Lachnospirales;f__Lachnospiraceae;g__Roseburia
OTU_244	7.6e-05	8.8e-05	k__Bacteria
OTU_245	3.2e-05	0.000221	k__Bacteria;p__Firmicutes;c__Clostridia;o__Lachnospirales;f__Lachnospiraceae
OTU_246	0.000221	0	k__Bacteria;p__Bacteroidota;c__Bacteroidia;o__Bacteroidales;f__Muribaculaceae;g__Muribaculaceae;s__
OTU_247	0.000139	0.000139	Unknown
OTU_248	0.000145	7.6e-05	k__Bacteria;p__Firmicutes;c__Clostridia;o__Lachnospirales;f__Lachnospiraceae
OTU_249	0.000208	6e-06	k__Bacteria;p__Firmicutes;c__Clostridia;o__Oscillospirales;f__Ruminococcaceae;g__;s__
OTU_250	0.000145	0	k__Bacteria;p__Firmicutes;c__Clostridia;o__Oscillospirales;f__Ruminococcaceae;g__Eubacterium_siraeum_group;s__Eubacterium_siraeum
OTU_251	0.00012	0	k__Bacteria;p__Firmicutes;c__Clostridia;o__Lachnospirales;f__Lachnospiraceae
OTU_252	0.000189	0	k__Bacteria;p__Firmicutes;c__Clostridia;o__Lachnospirales;f__Lachnospiraceae;g__Bacteroides_pectinophilus_group;s__
OTU_253	0.000215	0.000328	k__Bacteria;p__Bacteroidota;c__Bacteroidia;o__Bacteroidales;f__Muribaculaceae;g__Muribaculaceae;s__
OTU_254	0.00053	0.000164	k__Bacteria;p__Firmicutes;c__Clostridia;o__Oscillospirales;f__Oscillospiraceae;g__;s__
OTU_255	5.1e-05	8.8e-05	k__Bacteria
OTU_256	0.000208	0	k__Bacteria;p__Proteobacteria;c__Gammaproteobacteria;o__Aeromonadales;f__Succinivibrionaceae;g__Anaerobiospirillum
OTU_257	0	0.000202	k__Bacteria
OTU_258	0.000158	8.2e-05	k__Bacteria
OTU_259	0.000189	6.3e-05	k__Bacteria;p__Bacteroidota;c__Bacteroidia;o__Bacteroidales;f__Bacteroidaceae;g__Bacteroides
OTU_260	0.000107	0	Unknown
OTU_261	0.000322	2.5e-05	k__Bacteria;p__Proteobacteria;c__Gammaproteobacteria;o__Pseudomonadales;f__Moraxellaceae;g__Acinetobacter;s__Acinetobacter_lwoffii
OTU_262	0.000776	0.000126	Unknown
OTU_263	0.000568	3.2e-05	k__Bacteria;p__Firmicutes;c__Clostridia;o__Clostridia_vadinBB60_group;f__Clostridia_vadinBB60_group;g__Clostridia_vadinBB60_group;s__
OTU_264	0.000278	0	k__Bacteria;p__Firmicutes;c__Negativicutes;o__Veillonellales-Selenomonadales;f__Veillonellaceae;g__Dialister
OTU_265	8.2e-05	3.8e-05	k__Bacteria;p__Bacteroidota;c__Bacteroidia;o__Bacteroidales;f__Muribaculaceae;g__Muribaculaceae;s__
OTU_266	0.00017	7.6e-05	k__Bacteria;p__Firmicutes;c__Clostridia;o__Lachnospirales;f__Lachnospiraceae
OTU_267	6.9e-05	7.6e-05	k__Bacteria
OTU_268	0	0.000177	k__Bacteria
OTU_269	1.9e-05	0.00017	Unknown
OTU_270	0.00017	0	k__Bacteria;p__Proteobacteria;c__Gammaproteobacteria;o__Burkholderiales;f__Oxalobacteraceae;g__Herbaspirillum
OTU_271	0.000208	0.00029	k__Bacteria;p__Firmicutes;c__Clostridia;o__Clostridia_UCG-014;f__Clostridia_UCG-014;g__Clostridia_UCG-014;s__
OTU_272	0.000139	6e-06	k__Bacteria;p__Firmicutes;c__Clostridia;o__Clostridia_vadinBB60_group;f__Clostridia_vadinBB60_group;g__Clostridia_vadinBB60_group;s__
OTU_273	8.8e-05	3.8e-05	k__Bacteria;p__Firmicutes;c__Clostridia;o__Peptostreptococcales-Tissierellales;f__Anaerovoracaceae;g__Family_XIII_AD3011_group;s__
OTU_274	8.8e-05	0.000593	Unknown
OTU_275	0.000215	0	k__Bacteria;p__Firmicutes;c__Clostridia;o__Oscillospirales;f__Eubacterium_coprostanoligenes_group;g__Eubacterium_coprostanoligenes_group;s__gut_metagenome
OTU_276	0.000227	0	k__Bacteria;p__Bacteroidota;c__Bacteroidia;o__Bacteroidales;f__Rikenellaceae;g__Alistipes;s__Alistipes_putredinis
OTU_277	0.000164	0	k__Bacteria;p__Proteobacteria;c__Alphaproteobacteria;o__Rhodobacterales;f__Rhodobacteraceae;g__Rubellimicrobium;s__
OTU_278	4.4e-05	5.7e-05	k__Bacteria
OTU_279	0	0.000107	Unknown
OTU_280	0.000152	4.4e-05	k__Bacteria
OTU_281	0.000158	0.000234	k__Bacteria;p__Firmicutes;c__Bacilli;o__Erysipelotrichales;f__Erysipelatoclostridiaceae;g__Erysipelatoclostridium;s__
OTU_282	0.000846	0	k__Bacteria;p__Bacteroidota;c__Bacteroidia;o__Bacteroidales;f__Muribaculaceae;g__Muribaculaceae;s__
OTU_283	0.000499	0	k__Bacteria;p__Bacteroidota;c__Bacteroidia;o__Bacteroidales;f__Muribaculaceae;g__Muribaculaceae;s__
OTU_284	0.000259	0	k__Bacteria;p__Bacteroidota;c__Bacteroidia;o__Bacteroidales;f__Bacteroidaceae;g__Bacteroides
OTU_285	5.7e-05	0.00017	k__Bacteria;p__Bacteroidota;c__Bacteroidia;o__Bacteroidales;f__Marinifilaceae;g__Odoribacter
OTU_286	0.000303	0	k__Bacteria;p__Bacteroidota;c__Bacteroidia;o__Bacteroidales;f__Muribaculaceae;g__Muribaculaceae
OTU_287	0.000177	0.000297	Unknown
OTU_288	5.1e-05	8.8e-05	Unknown
OTU_289	0.000234	0.000221	k__Bacteria;p__Bacteroidota;c__Bacteroidia;o__Bacteroidales;f__Muribaculaceae;g__Muribaculaceae;s__
OTU_290	0.00012	4.4e-05	k__Bacteria;p__Bacteroidota;c__Bacteroidia;o__Bacteroidales;f__Rikenellaceae
OTU_291	0.000297	0	k__Bacteria;p__Firmicutes;c__Clostridia;o__Oscillospirales;f__Oscillospiraceae;g__UCG-005;s__
OTU_292	9.5e-05	0	Unknown
OTU_293	2.5e-05	0.000221	k__Bacteria;p__Proteobacteria;c__Gammaproteobacteria;o__Xanthomonadales;f__Xanthomonadaceae;g__Thermomonas;s__
OTU_294	0.000354	0	k__Bacteria;p__Bacteroidota;c__Bacteroidia;o__Bacteroidales;f__Muribaculaceae;g__Muribaculaceae;s__
OTU_295	0.000126	0	k__Bacteria;p__Actinobacteriota;c__Actinobacteria;o__Micrococcales;f__Micrococcaceae;g__Nesterenkonia;s__Nesterenkonia_sp.
OTU_296	0.000139	6e-06	Unknown
OTU_297	0.000234	0.000322	Unknown
OTU_298	8.8e-05	0.000101	k__Bacteria;p__Firmicutes;c__Clostridia;o__Oscillospirales;f__Oscillospiraceae;g__UCG-005;s__
OTU_299	1.9e-05	0.000253	k__Bacteria;p__Bacteroidota;c__Bacteroidia;o__Bacteroidales;f__Rikenellaceae;g__Rikenella;s__Rikenella_microfusus
OTU_300	0	0.000221	k__Bacteria;p__Firmicutes;c__Clostridia;o__Lachnospirales;f__Lachnospiraceae
OTU_301	0.000827	0.000133	Unknown
OTU_302	0	7.6e-05	k__Bacteria
OTU_303	6.3e-05	0.000322	k__Bacteria;p__Bacteroidota;c__Bacteroidia;o__Bacteroidales;f__Rikenellaceae;g__Alistipes;s__
OTU_304	0.000126	0	k__Bacteria;p__Bacteroidota;c__Bacteroidia;o__Bacteroidales;f__Muribaculaceae;g__Muribaculaceae;s__
OTU_305	0.000328	0	k__Bacteria;p__Bacteroidota;c__Bacteroidia;o__Bacteroidales;f__Muribaculaceae;g__Muribaculaceae;s__
OTU_306	4.4e-05	5.1e-05	k__Bacteria
OTU_307	0	0.000126	k__Bacteria
OTU_308	9.5e-05	1.3e-05	Unknown
OTU_309	8.8e-05	0	Unknown
OTU_310	0.000202	0.000145	Unknown
OTU_311	2.5e-05	0.000246	k__Bacteria;p__Firmicutes;c__Clostridia;o__Clostridia_UCG-014;f__Clostridia_UCG-014;g__Clostridia_UCG-014;s__
OTU_312	6.3e-05	1.3e-05	k__Bacteria
OTU_313	0.000107	0.000354	k__Bacteria;p__Actinobacteriota;c__Coriobacteriia;o__Coriobacteriales;f__Eggerthellaceae;g__Enterorhabdus;s__
OTU_314	0.000107	0	k__Bacteria;p__Firmicutes;c__Clostridia;o__Oscillospirales;f__Ruminococcaceae;g__Ruminococcus;s__Ruminococcus_flavefaciens
OTU_315	0.000246	0	k__Bacteria;p__Bacteroidota;c__Bacteroidia;o__Bacteroidales;f__Prevotellaceae;g__Prevotellaceae_UCG-001;s__
OTU_316	8.2e-05	0	k__Bacteria
OTU_317	6.9e-05	0.000473	k__Bacteria;p__Bacteroidota;c__Bacteroidia;o__Bacteroidales;f__Prevotellaceae;g__Alloprevotella;s__gut_metagenome
OTU_318	0.000196	3.8e-05	k__Bacteria;p__Firmicutes;c__Bacilli;o__Erysipelotrichales;f__Erysipelotrichaceae
OTU_319	0.000133	0.000101	k__Bacteria;p__Firmicutes;c__Clostridia;o__Peptococcales;f__Peptococcaceae;g__;s__
OTU_320	8.2e-05	6.3e-05	k__Bacteria;p__Firmicutes;c__Clostridia;o__Oscillospirales;f__Ruminococcaceae
OTU_321	0.000208	0.000297	k__Bacteria
OTU_322	0	0.000107	k__Bacteria
OTU_323	0.000316	0	k__Bacteria;p__Firmicutes;c__Clostridia;o__Lachnospirales;f__Lachnospiraceae;g__Eubacterium_hallii_group;s__Eubacterium_hallii
OTU_324	0.000158	0	k__Bacteria;p__Firmicutes;c__Clostridia;o__Lachnospirales;f__Lachnospiraceae;g__Lachnospira;s__
OTU_325	6.9e-05	0.00012	k__Bacteria;p__Bacteroidota;c__Bacteroidia;o__Bacteroidales;f__Muribaculaceae;g__Muribaculaceae;s__
OTU_326	0	0.000139	Unknown
OTU_327	0.000202	0	k__Bacteria;p__Bacteroidota;c__Bacteroidia;o__Bacteroidales;f__Muribaculaceae;g__Muribaculaceae;s__
OTU_328	0.000107	0	k__Bacteria;p__Firmicutes;c__Clostridia;o__Oscillospirales;f__Ruminococcaceae;g__CAG-352;s__
OTU_329	0.000297	0	k__Bacteria;p__Bacteroidota;c__Bacteroidia;o__Bacteroidales;f__Muribaculaceae;g__Muribaculaceae;s__
OTU_330	0.000107	0.000101	k__Bacteria;p__Proteobacteria;c__Gammaproteobacteria;o__Pseudomonadales;f__Moraxellaceae;g__Alkanindiges;s__
OTU_331	0.000246	3.8e-05	k__Bacteria;p__Bacteroidota;c__Bacteroidia;o__Bacteroidales;f__Muribaculaceae;g__Muribaculaceae;s__
OTU_332	0.000322	0	k__Bacteria;p__Bacteroidota;c__Bacteroidia;o__Bacteroidales;f__Muribaculaceae;g__Muribaculaceae;s__
OTU_333	0.000215	0	k__Bacteria
OTU_334	0.00017	0	k__Bacteria;p__Bacteroidota;c__Bacteroidia;o__Bacteroidales;f__Muribaculaceae;g__Muribaculaceae;s__
OTU_335	0.000354	0.000139	k__Bacteria;p__Firmicutes;c__Clostridia;o__Lachnospirales;f__Lachnospiraceae;g__GCA-900066575;s__
OTU_336	0.000404	0.001016	k__Bacteria
OTU_337	5.7e-05	0.000518	k__Bacteria;p__Bacteroidota;c__Bacteroidia;o__Bacteroidales;f__Muribaculaceae;g__Muribaculaceae;s__
OTU_338	0.000164	0.000133	k__Bacteria;p__Deferribacterota;c__Deferribacteres;o__Deferribacterales;f__Deferribacteraceae;g__Mucispirillum;s__
OTU_339	0	0.000328	Unknown
OTU_340	6e-06	8.8e-05	Unknown
OTU_341	5.7e-05	7.6e-05	k__Bacteria
OTU_342	0.000164	3.8e-05	k__Bacteria;p__Firmicutes;c__Clostridia;o__Lachnospirales;f__Lachnospiraceae;g__GCA-900066575;s__
OTU_343	0.000341	3.8e-05	k__Bacteria;p__Firmicutes;c__Bacilli;o__Bacillales;f__Bacillaceae;g__;s__
OTU_344	0.000152	0	k__Bacteria;p__Bacteroidota;c__Bacteroidia;o__Bacteroidales;f__Muribaculaceae;g__Muribaculaceae;s__
OTU_345	0.000215	0	Unknown
OTU_346	5.1e-05	5.1e-05	Unknown
OTU_347	0.000152	0	k__Bacteria;p__Bacteroidota;c__Bacteroidia;o__Bacteroidales;f__Prevotellaceae;g__Prevotellaceae_UCG-001;s__
OTU_348	2.5e-05	0.000114	Unknown
OTU_349	0.000139	0.000189	k__Bacteria;p__Bacteroidota;c__Bacteroidia;o__Bacteroidales;f__Muribaculaceae;g__Muribaculaceae;s__
OTU_350	0	0.000221	k__Bacteria
OTU_351	7.6e-05	0	k__Bacteria;p__Firmicutes;c__Clostridia;o__Oscillospirales;f__Eubacterium_coprostanoligenes_group;g__Eubacterium_coprostanoligenes_group;s__human_gut
OTU_352	0	0.000164	k__Bacteria;p__Firmicutes;c__Clostridia;o__Lachnospirales;f__Lachnospiraceae;g__Lachnospiraceae_NK4A136_group;s__
OTU_353	9.5e-05	0	Unknown
OTU_354	0.002519	0.000928	k__Bacteria;p__Firmicutes;c__Clostridia;o__Lachnospirales;f__Lachnospiraceae;g__Lachnospiraceae_NK4A136_group;s__
OTU_355	2.5e-05	5.7e-05	k__Bacteria
OTU_356	5.1e-05	3.8e-05	k__Bacteria
OTU_357	5.1e-05	0.000208	Unknown
OTU_358	0.000183	0	k__Bacteria;p__Firmicutes;c__Clostridia;o__Oscillospirales;f__Ruminococcaceae;g__Subdoligranulum;s__
OTU_359	0.000139	6e-06	k__Bacteria;p__Firmicutes;c__Bacilli;o__Erysipelotrichales;f__Erysipelotrichaceae;g__Faecalibaculum
OTU_360	0.000152	2.5e-05	k__Bacteria;p__Firmicutes;c__Bacilli;o__RF39;f__RF39;g__RF39;s__
OTU_361	0.000139	0	k__Bacteria
OTU_362	0.000139	0	k__Bacteria;p__Firmicutes;c__Clostridia;o__Oscillospirales;f__Oscillospiraceae;g__NK4A214_group;s__
OTU_363	8.2e-05	1.3e-05	k__Bacteria;p__Firmicutes;c__Clostridia;o__Lachnospirales;f__Lachnospiraceae;g__Eubacterium_ruminantium_group;s__
OTU_364	0	0.000196	k__Bacteria;p__Bacteroidota;c__Bacteroidia;o__Bacteroidales;f__Prevotellaceae;g__Prevotellaceae_UCG-001;s__
OTU_365	6.9e-05	3.2e-05	Unknown
OTU_366	1.3e-05	0.00017	k__Bacteria;p__Firmicutes;c__Clostridia;o__Oscillospirales;f__Ruminococcaceae;g__;s__
OTU_367	0.000271	1.3e-05	k__Bacteria;p__Firmicutes;c__Bacilli;o__Bacillales;f__Planococcaceae;g__Sporosarcina
OTU_368	5.7e-05	0	k__Bacteria
OTU_369	1.9e-05	0.000101	k__Bacteria
OTU_370	8.8e-05	0.000297	k__Bacteria
OTU_371	0.000284	0.00029	k__Bacteria;p__Bacteroidota;c__Bacteroidia;o__Bacteroidales;f__Muribaculaceae;g__Muribaculaceae;s__
OTU_372	0.000114	4.4e-05	k__Bacteria;p__Firmicutes;c__Clostridia;o__Monoglobales;f__Monoglobaceae;g__Monoglobus;s__
OTU_373	0	0.000139	k__Bacteria;p__Desulfobacterota;c__Desulfovibrionia;o__Desulfovibrionales;f__Desulfovibrionaceae;g__Bilophila;s__
OTU_374	0	0.00017	k__Bacteria;p__Bacteroidota;c__Bacteroidia;o__Bacteroidales;f__Muribaculaceae;g__Muribaculaceae;s__
OTU_375	3.8e-05	5.7e-05	Unknown
OTU_376	0.000284	0.000215	k__Bacteria
OTU_377	3.8e-05	0.000107	Unknown
OTU_378	0.00017	1.9e-05	k__Bacteria;p__Firmicutes;c__Clostridia;o__Lachnospirales;f__Lachnospiraceae;g__Lachnospiraceae_NK4A136_group;s__Lachnospiraceae_bacterium
OTU_379	8.8e-05	0	k__Bacteria;p__Proteobacteria;c__Gammaproteobacteria;o__Burkholderiales;f__Comamonadaceae;g__Comamonas;s__Comamonas_testosteroni
OTU_380	0.000208	4.4e-05	Unknown
OTU_381	0.000549	4.4e-05	k__Bacteria;p__Firmicutes;c__Bacilli;o__Bacillales;f__Bacillaceae
OTU_382	3.8e-05	4.4e-05	k__Bacteria
OTU_383	8.8e-05	7.6e-05	Unknown
OTU_384	5.7e-05	1.3e-05	k__Bacteria
OTU_385	0	0.000177	k__Bacteria
OTU_386	1.9e-05	0.000101	k__Bacteria
OTU_387	0	7.6e-05	k__Bacteria
OTU_388	0.000139	6e-06	k__Bacteria;p__Proteobacteria;c__Alphaproteobacteria;o__Caulobacterales;f__Caulobacteraceae;g__Caulobacter;s__Caulobacter_sp.
OTU_389	0.000107	0.000303	k__Bacteria
OTU_390	9.5e-05	6e-06	k__Bacteria;p__Firmicutes;c__Clostridia;o__Clostridia_vadinBB60_group;f__Clostridia_vadinBB60_group;g__Clostridia_vadinBB60_group;s__
OTU_391	0.000177	4.4e-05	k__Bacteria;p__Firmicutes;c__Clostridia;o__Lachnospirales;f__Lachnospiraceae
OTU_392	0.000158	0	k__Bacteria;p__Firmicutes;c__Bacilli;o__Staphylococcales;f__Staphylococcaceae;g__Salinicoccus
OTU_393	1.3e-05	6.3e-05	k__Bacteria
OTU_394	1.3e-05	9.5e-05	k__Bacteria;p__Firmicutes;c__Clostridia;o__Lachnospirales;f__Lachnospiraceae;g__;s__
OTU_395	0.000164	0	k__Bacteria;p__Firmicutes;c__Clostridia;o__Christensenellales;f__Christensenellaceae;g__Christensenellaceae_R-7_group
OTU_396	0	9.5e-05	Unknown
OTU_397	0.000107	1.9e-05	k__Bacteria;p__Firmicutes;c__Clostridia;o__Oscillospirales;f__Ruminococcaceae;g__Harryflintia;s__
OTU_398	5.1e-05	6.9e-05	Unknown
OTU_399	0.000114	0	k__Bacteria;p__Bacteroidota;c__Bacteroidia;o__Bacteroidales;f__Muribaculaceae;g__Muribaculaceae;s__
OTU_400	3.8e-05	3.2e-05	k__Bacteria
OTU_401	3.8e-05	0.000152	k__Bacteria;p__Firmicutes;c__Clostridia;o__Lachnospirales;f__Lachnospiraceae;g__Roseburia;s__
OTU_402	0.000152	0	k__Bacteria
OTU_403	8.8e-05	2.5e-05	Unknown
OTU_404	0.000215	6e-06	k__Bacteria;p__Firmicutes;c__Clostridia;o__Lachnospirales;f__Lachnospiraceae;g__Lachnospiraceae_NK4A136_group;s__Lachnospiraceae_bacterium
OTU_405	2.5e-05	8.8e-05	k__Bacteria
OTU_406	6.3e-05	4.4e-05	k__Bacteria;p__Firmicutes;c__Clostridia;o__Lachnospirales;f__Lachnospiraceae;g__;s__
OTU_407	8.8e-05	0	k__Bacteria;p__Bacteroidota;c__Bacteroidia;o__Bacteroidales;f__Prevotellaceae;g__Prevotella;s__Prevotella_stercorea
OTU_408	6.9e-05	6e-06	k__Bacteria
OTU_409	0	0.000133	k__Bacteria
OTU_410	0	0.000133	k__Bacteria;p__Proteobacteria;c__Gammaproteobacteria;o__Pseudomonadales;f__Pseudomonadaceae;g__Pseudomonas
OTU_411	4.4e-05	0.000101	k__Bacteria;p__Firmicutes;c__Clostridia;o__Oscillospirales;f__Ruminococcaceae;g__Negativibacillus;s__
OTU_412	0.000158	1.3e-05	Unknown
OTU_413	0.000107	9.5e-05	k__Bacteria
OTU_414	5.1e-05	9.5e-05	k__Bacteria
OTU_415	0.000253	0	k__Bacteria;p__Bacteroidota;c__Bacteroidia;o__Bacteroidales;f__Muribaculaceae;g__Muribaculaceae;s__
OTU_416	8.8e-05	6.3e-05	k__Bacteria;p__Bacteroidota;c__Bacteroidia;o__Bacteroidales;f__Rikenellaceae;g__Alistipes;s__
OTU_417	0.000107	0	k__Bacteria;p__Firmicutes;c__Clostridia;o__Oscillospirales;f__Oscillospiraceae;g__UCG-002;s__gut_metagenome
OTU_418	0.000101	0	k__Bacteria;p__Desulfobacterota;c__Desulfovibrionia;o__Desulfovibrionales;f__Desulfovibrionaceae;g__Desulfovibrio;s__Desulfovibrio_fairfieldensis
OTU_419	0.000114	1.9e-05	k__Bacteria;p__Proteobacteria;c__Gammaproteobacteria;o__Enterobacterales;f__Enterobacteriaceae;g__Escherichia-Shigella;s__Escherichia_coli
OTU_420	5.1e-05	6e-06	k__Bacteria;p__Firmicutes;c__Clostridia;o__Oscillospirales;f__Oscillospiraceae;g__;s__
OTU_421	0.000152	0	k__Bacteria;p__Firmicutes;c__Negativicutes;o__Veillonellales-Selenomonadales;f__Selenomonadaceae;g__Quinella;s__
OTU_422	0	7.6e-05	Unknown
OTU_423	4.4e-05	0.000177	Unknown
OTU_424	6.9e-05	0	k__Bacteria;p__Bacteroidota;c__Bacteroidia;o__Bacteroidales;f__Muribaculaceae;g__Muribaculaceae;s__
OTU_425	0	8.8e-05	k__Bacteria
OTU_426	0.000101	2.5e-05	k__Bacteria;p__Firmicutes;c__Clostridia;o__Oscillospirales;f__Ruminococcaceae;g__
OTU_427	0.000442	6.9e-05	k__Bacteria;p__Bacteroidota;c__Bacteroidia;o__Bacteroidales;f__Muribaculaceae;g__Muribaculaceae;s__
OTU_428	0.000107	0	k__Bacteria;p__Proteobacteria;c__Gammaproteobacteria;o__Pseudomonadales;f__Moraxellaceae;g__Enhydrobacter;s__Moraxella_osloensis
OTU_429	8.2e-05	0	k__Bacteria
OTU_430	0.000101	0	k__Bacteria;p__Firmicutes;c__Clostridia;o__Oscillospirales;f__Ruminococcaceae;g__Ruminococcus;s__
OTU_431	3.2e-05	0.000152	Unknown
OTU_432	0	9.5e-05	k__Bacteria
OTU_433	7.6e-05	4.4e-05	k__Bacteria;p__Bacteroidota;c__Bacteroidia;o__Bacteroidales;f__Rikenellaceae;g__Alistipes;s__
OTU_434	8.2e-05	0.00012	Unknown
OTU_435	0.00017	0	k__Bacteria;p__Desulfobacterota;c__Desulfovibrionia;o__Desulfovibrionales;f__Desulfovibrionaceae;g__;s__
OTU_436	5.1e-05	5.7e-05	k__Bacteria;p__Firmicutes;c__Clostridia;o__Oscillospirales;f__Oscillospiraceae;g__;s__
OTU_437	6e-06	3.2e-05	Unknown
OTU_438	1.9e-05	0.000158	k__Bacteria
OTU_439	0.00024	0	k__Bacteria;p__Bacteroidota;c__Bacteroidia;o__Bacteroidales;f__Muribaculaceae;g__Muribaculaceae;s__
OTU_440	7.6e-05	0.000328	k__Bacteria
OTU_441	2.5e-05	0.000259	k__Bacteria;p__Proteobacteria;c__Gammaproteobacteria;o__Burkholderiales;f__Methylophilaceae;g__Methylophilus
OTU_442	1.9e-05	4.4e-05	k__Bacteria
OTU_443	0.00017	0	k__Bacteria;p__Firmicutes;c__Clostridia;o__Lachnospirales;f__Lachnospiraceae
OTU_444	3.2e-05	6.3e-05	Unknown
OTU_445	0	0.000101	k__Bacteria
OTU_446	0	5.1e-05	Unknown
OTU_447	0.000107	0	k__Bacteria;p__Firmicutes;c__Bacilli;o__Erysipelotrichales;f__Erysipelatoclostridiaceae;g__Erysipelotrichaceae_UCG-003;s__
OTU_448	0	8.8e-05	Unknown
OTU_449	0.000284	5.7e-05	k__Bacteria;p__Firmicutes;c__Clostridia;o__Lachnospirales;f__Lachnospiraceae
OTU_450	0.000139	0.000139	Unknown
OTU_451	3.2e-05	6.9e-05	Unknown
OTU_452	3.8e-05	1.9e-05	k__Bacteria;p__Firmicutes;c__Clostridia;o__Oscillospirales;f__Ruminococcaceae;g__Ruminococcus
OTU_453	2.5e-05	8.8e-05	Unknown
OTU_454	0	0.001559	k__Bacteria;p__Cyanobacteria;c__Cyanobacteriia;o__Chloroplast;f__Chloroplast;g__Chloroplast
OTU_455	0.001389	0.000196	k__Bacteria;p__Firmicutes;c__Clostridia;o__Lachnospirales;f__Lachnospiraceae;g__Lachnospiraceae_NK4A136_group
OTU_456	3.2e-05	8.2e-05	k__Bacteria;p__Firmicutes;c__Clostridia;o__Lachnospirales;f__Lachnospiraceae;g__Marvinbryantia
OTU_457	1.3e-05	5.1e-05	k__Bacteria
OTU_458	0	6.3e-05	k__Bacteria
OTU_459	0	0.000107	Unknown
OTU_460	1.9e-05	5.7e-05	k__Bacteria
OTU_461	0.000202	0	k__Bacteria;p__Bacteroidota;c__Bacteroidia;o__Bacteroidales;f__Prevotellaceae;g__Alloprevotella;s__Prevotellaceae_bacterium
OTU_462	0.000145	8.2e-05	Unknown
OTU_463	0.000221	0	k__Bacteria;p__Bacteroidota;c__Bacteroidia;o__Bacteroidales;f__Prevotellaceae;g__Alloprevotella
OTU_464	0.000107	0.000107	Unknown
OTU_465	7.6e-05	4.4e-05	Unknown
OTU_466	6e-06	0.00024	k__Bacteria
OTU_467	1.3e-05	3.2e-05	Unknown
OTU_468	8.2e-05	0	k__Bacteria;p__Bacteroidota;c__Bacteroidia;o__Bacteroidales;f__Bacteroidaceae;g__Bacteroides;s__Bacteroides_coprocola
OTU_469	8.8e-05	0	k__Bacteria;p__Firmicutes;c__Clostridia;o__Oscillospirales;f__Butyricicoccaceae;g__;s__
OTU_470	5.1e-05	3.2e-05	k__Bacteria
OTU_471	0	6.9e-05	Unknown
OTU_472	1.9e-05	0.000309	k__Bacteria
OTU_473	5.7e-05	0	Unknown
OTU_474	0	4.4e-05	k__Bacteria
OTU_475	0.000164	0	k__Bacteria;p__Bacteroidota;c__Bacteroidia;o__Bacteroidales;f__Muribaculaceae;g__Muribaculaceae;s__
OTU_476	0	6.3e-05	k__Bacteria
OTU_477	0.000221	0	k__Bacteria;p__Bacteroidota;c__Bacteroidia;o__Bacteroidales;f__Muribaculaceae;g__Muribaculaceae;s__
OTU_478	5.7e-05	0	k__Bacteria
OTU_479	5.1e-05	6.9e-05	k__Bacteria
OTU_480	1.9e-05	8.8e-05	Unknown
OTU_481	0.000335	0	k__Bacteria;p__Bacteroidota;c__Bacteroidia;o__Bacteroidales;f__Muribaculaceae;g__Muribaculaceae;s__
OTU_482	3.2e-05	4.4e-05	k__Bacteria
OTU_483	8.8e-05	1.3e-05	k__Bacteria;p__Bacteroidota;c__Bacteroidia;o__Flavobacteriales;f__Flavobacteriaceae;g__Flavobacterium;s__Flavobacterium_cheniae
OTU_484	3.8e-05	1.3e-05	k__Bacteria
OTU_485	6e-06	7.6e-05	Unknown
OTU_486	0	5.1e-05	Unknown
OTU_487	8.8e-05	5.1e-05	k__Bacteria;p__Actinobacteriota;c__Actinobacteria;o__Corynebacteriales;f__Corynebacteriaceae;g__Lawsonella;s__
OTU_488	7.6e-05	0	k__Bacteria;p__Actinobacteriota;c__Coriobacteriia;o__Coriobacteriales;f__Eggerthellaceae;g__Gordonibacter;s__
OTU_489	0.000202	1.9e-05	k__Bacteria;p__Bacteroidota;c__Bacteroidia;o__Bacteroidales;f__Muribaculaceae;g__Muribaculaceae;s__
OTU_490	6.3e-05	5.1e-05	k__Bacteria;p__Bacteroidota;c__Bacteroidia;o__Bacteroidales;f__Rikenellaceae;g__Alistipes;s__
OTU_491	6.9e-05	0	k__Bacteria;p__Firmicutes;c__Clostridia;o__Christensenellales;f__Christensenellaceae;g__Christensenellaceae_R-7_group;s__human_gut
OTU_492	1.9e-05	3.2e-05	k__Bacteria
OTU_493	8.8e-05	1.9e-05	k__Bacteria;p__Firmicutes;c__Clostridia;o__Oscillospirales;f__Ruminococcaceae;g__Subdoligranulum;s__
OTU_494	8.8e-05	0	k__Bacteria;p__Firmicutes;c__Bacilli;o__Lactobacillales;f__Aerococcaceae;g__Aerococcus;s__Aerococcus_urinaeequi
OTU_495	3.8e-05	1.9e-05	Unknown
OTU_496	5.1e-05	3.8e-05	Unknown
OTU_497	9.5e-05	6.9e-05	k__Bacteria
OTU_498	0.000126	2.5e-05	Unknown
OTU_499	3.8e-05	2.5e-05	k__Bacteria
OTU_500	3.8e-05	2.5e-05	Unknown
OTU_501	3.8e-05	0	Unknown
OTU_502	0.000183	0	k__Bacteria;p__Bacteroidota;c__Bacteroidia;o__Bacteroidales;f__Prevotellaceae
OTU_503	0.000139	0	Unknown
OTU_504	0.000354	0.000158	k__Bacteria;p__Bacteroidota;c__Bacteroidia;o__Bacteroidales;f__Muribaculaceae;g__Muribaculaceae;s__
OTU_505	0	6.9e-05	k__Bacteria
OTU_506	0.00012	0	k__Bacteria;p__Firmicutes;c__Clostridia;o__Monoglobales;f__Monoglobaceae;g__Monoglobus
OTU_507	0.000196	0	k__Bacteria;p__Bacteroidota;c__Bacteroidia;o__Bacteroidales;f__Muribaculaceae;g__Muribaculaceae;s__
OTU_508	0	3.8e-05	Unknown
OTU_509	3.2e-05	0.000145	Unknown
OTU_510	0.000107	0.000133	k__Bacteria;p__Bacteroidota;c__Bacteroidia;o__Bacteroidales;f__Rikenellaceae;g__Alistipes;s__Alistipes_inops
OTU_511	6.9e-05	0	k__Bacteria;p__Bacteroidota;c__Bacteroidia;o__Bacteroidales;f__Rikenellaceae;g__Rikenellaceae_RC9_gut_group;s__
OTU_512	4.4e-05	1.3e-05	k__Bacteria;p__Firmicutes;c__Clostridia;o__Lachnospirales;f__Lachnospiraceae;g__;s__
OTU_513	0	6.3e-05	Unknown
OTU_514	0.000133	5.7e-05	k__Bacteria;p__Actinobacteriota;c__Actinobacteria;o__Bifidobacteriales;f__Bifidobacteriaceae;g__Bifidobacterium
OTU_515	6.9e-05	6.3e-05	k__Bacteria;p__Firmicutes;c__Bacilli;o__Erysipelotrichales;f__Erysipelatoclostridiaceae;g__Erysipelatoclostridiaceae;s__
OTU_516	2.5e-05	4.4e-05	Unknown
OTU_517	3.2e-05	8.8e-05	k__Bacteria
OTU_518	1.9e-05	5.1e-05	Unknown
OTU_519	0	6.3e-05	k__Bacteria;p__Firmicutes;c__Clostridia;o__Lachnospirales;f__Lachnospiraceae;g__Eubacterium_fissicatena_group;s__
OTU_520	0.000114	0	k__Bacteria;p__Bacteroidota;c__Bacteroidia;o__Bacteroidales;f__Prevotellaceae;g__Alloprevotella;s__
OTU_521	5.1e-05	2.5e-05	Unknown
OTU_522	0	6.3e-05	k__Bacteria;p__Proteobacteria;c__Alphaproteobacteria;o__Rhizobiales;f__Devosiaceae;g__Devosia
OTU_523	0.00012	6e-06	k__Bacteria;p__Proteobacteria;c__Gammaproteobacteria;o__Burkholderiales;f__Rhodocyclaceae;g__Z-35;s__
OTU_524	8.2e-05	6e-06	k__Bacteria;p__Firmicutes;c__Clostridia;o__Oscillospirales;f__Ruminococcaceae;g__Anaerotruncus;s__
OTU_525	0.000133	9.5e-05	k__Bacteria;p__Bacteroidota;c__Bacteroidia;o__Bacteroidales;f__Muribaculaceae;g__Muribaculaceae;s__
OTU_526	0.000183	3.8e-05	Unknown
OTU_527	3.2e-05	1.9e-05	k__Bacteria
OTU_528	5.1e-05	2.5e-05	k__Bacteria
OTU_529	1.3e-05	5.7e-05	k__Bacteria
OTU_530	0	4.4e-05	Unknown
OTU_531	6.3e-05	0	k__Bacteria;p__Actinobacteriota;c__Coriobacteriia;o__Coriobacteriales;f__Coriobacteriaceae;g__Collinsella;s__Collinsella_aerofaciens
OTU_532	8.2e-05	0	k__Bacteria;p__Bacteroidota;c__Bacteroidia;o__Bacteroidales;f__Muribaculaceae;g__Muribaculaceae;s__
OTU_533	0	6.9e-05	k__Bacteria
OTU_534	0.00029	0.00029	k__Bacteria;p__Bacteroidota;c__Bacteroidia;o__Bacteroidales;f__Muribaculaceae;g__Muribaculaceae;s__
OTU_535	0.000126	0	k__Bacteria;p__Firmicutes;c__Clostridia;o__Lachnospirales;f__Lachnospiraceae;g__Coprococcus;s__
OTU_536	0	0.000114	k__Bacteria
OTU_537	8.2e-05	0	k__Bacteria;p__Firmicutes;c__Clostridia;o__Clostridia_vadinBB60_group;f__Clostridia_vadinBB60_group;g__Clostridia_vadinBB60_group;s__
OTU_538	6e-06	6.3e-05	Unknown
OTU_539	1.9e-05	5.7e-05	Unknown
OTU_540	8.2e-05	3.2e-05	Unknown
OTU_541	1.9e-05	0.00012	Unknown
OTU_542	0.000101	0	k__Bacteria;p__Bacteroidota;c__Bacteroidia;o__Bacteroidales;f__Muribaculaceae;g__Muribaculaceae;s__
OTU_543	0	4.4e-05	k__Bacteria
OTU_544	5.1e-05	6.9e-05	k__Bacteria
OTU_545	3.2e-05	4.4e-05	k__Bacteria
OTU_546	0.000183	0	k__Bacteria;p__Firmicutes;c__Clostridia;o__Christensenellales;f__Christensenellaceae;g__Christensenellaceae_R-7_group
OTU_547	5.7e-05	0	Unknown
OTU_548	6.3e-05	9.5e-05	k__Bacteria
OTU_549	9.5e-05	0	k__Bacteria;p__Firmicutes;c__Negativicutes;o__Veillonellales-Selenomonadales;f__Veillonellaceae;g__Dialister;s__
OTU_550	0	3.8e-05	k__Bacteria
OTU_551	4.4e-05	1.3e-05	k__Bacteria;p__Firmicutes;c__Clostridia;o__Lachnospirales;f__Lachnospiraceae;g__A2;s__
OTU_552	1.9e-05	1.9e-05	k__Bacteria
OTU_553	6e-06	1.9e-05	Unknown
OTU_554	3.2e-05	0	Unknown
OTU_555	7.6e-05	0	k__Bacteria;p__Firmicutes;c__Clostridia;o__Oscillospirales;f__Oscillospiraceae;g__NK4A214_group
OTU_556	4.4e-05	0	k__Bacteria;p__Bacteroidota;c__Bacteroidia;o__Bacteroidales;f__Muribaculaceae;g__Muribaculaceae;s__
OTU_557	0.000202	1.3e-05	k__Bacteria;p__Proteobacteria;c__Alphaproteobacteria;o__Sphingomonadales;f__Sphingomonadaceae;g__Novosphingobium;s__Novosphingobium_sp.
OTU_558	1.3e-05	8.8e-05	Unknown
OTU_559	6e-06	6.9e-05	Unknown
OTU_560	0.000208	8.2e-05	k__Bacteria;p__Firmicutes;c__Clostridia;o__Oscillospirales;f__Butyricicoccaceae;g__Butyricicoccus;s__
OTU_561	5.1e-05	6e-06	k__Bacteria;p__Bacteroidota;c__Bacteroidia;o__Bacteroidales;f__Rikenellaceae;g__Alistipes;s__Alistipes_obesi
OTU_562	0	5.7e-05	Unknown
OTU_563	0	8.2e-05	k__Bacteria
OTU_564	2.5e-05	0	k__Bacteria;p__Firmicutes;c__Clostridia;o__Lachnospirales;f__Lachnospiraceae
OTU_565	0.00012	2.5e-05	Unknown
OTU_566	6.9e-05	0	k__Bacteria;p__Bacteroidota;c__Bacteroidia;o__Bacteroidales;f__Muribaculaceae;g__Muribaculaceae;s__
OTU_567	0.000158	0.000183	Unknown
OTU_568	8.2e-05	0	k__Bacteria;p__Proteobacteria;c__Gammaproteobacteria;o__Burkholderiales;f__Comamonadaceae
OTU_569	0.000524	0.000625	k__Bacteria;p__Bacteroidota;c__Bacteroidia;o__Bacteroidales;f__Muribaculaceae;g__Muribaculaceae;s__
OTU_570	1.9e-05	1.9e-05	k__Bacteria;p__Firmicutes;c__Clostridia;o__Oscillospirales
OTU_571	5.1e-05	0	k__Bacteria;p__Firmicutes;c__Clostridia;o__Lachnospirales;f__Lachnospiraceae;g__Eubacterium_eligens_group;s__
OTU_572	0	4.4e-05	Unknown
OTU_573	0.000107	3.2e-05	k__Bacteria;p__Bacteroidota;c__Bacteroidia;o__Bacteroidales;f__Muribaculaceae;g__Muribaculaceae;s__
OTU_574	6e-06	9.5e-05	k__Bacteria;p__Firmicutes;c__Clostridia;o__Oscillospirales;f__Ruminococcaceae;g__
OTU_575	0	6.9e-05	k__Bacteria
OTU_576	3.2e-05	1.3e-05	Unknown
OTU_577	3.8e-05	0	k__Bacteria;p__Desulfobacterota;c__Desulfovibrionia;o__Desulfovibrionales;f__Desulfovibrionaceae;g__;s__
OTU_578	0.000152	0	k__Bacteria;p__Firmicutes;c__Negativicutes;o__Veillonellales-Selenomonadales;f__Veillonellaceae;g__Dialister;s__
OTU_579	2.5e-05	4.4e-05	k__Bacteria
OTU_580	2.5e-05	6.3e-05	Unknown
OTU_581	0	4.4e-05	k__Bacteria;p__Actinobacteriota;c__Actinobacteria;o__Micrococcales;f__Microbacteriaceae;g__Candidatus_Aquiluna;s__
OTU_582	4.4e-05	3.8e-05	Unknown
OTU_583	0	4.4e-05	Unknown
OTU_584	0.000145	6e-06	k__Bacteria;p__Bacteroidota;c__Bacteroidia;o__Bacteroidales;f__Muribaculaceae;g__Muribaculaceae;s__
OTU_585	4.4e-05	6e-06	k__Bacteria;p__Bacteroidota;c__Bacteroidia;o__Flavobacteriales;f__Crocinitomicaceae;g__Fluviicola;s__
OTU_586	3.8e-05	3.8e-05	k__Bacteria;p__Firmicutes;c__Clostridia;o__Lachnospirales;f__Lachnospiraceae;g__Lachnospiraceae_UCG-001;s__
OTU_587	6.9e-05	1.9e-05	k__Bacteria
OTU_588	0.00017	5.7e-05	k__Bacteria;p__Bacteroidota;c__Bacteroidia;o__Bacteroidales;f__Muribaculaceae;g__Muribaculaceae;s__
OTU_589	0	5.1e-05	k__Bacteria
OTU_590	0	5.1e-05	Unknown
OTU_591	9.5e-05	0	k__Bacteria
OTU_592	9.5e-05	0	k__Bacteria;p__Firmicutes;c__Clostridia;o__Oscillospirales;f__Butyricicoccaceae;g__Butyricicoccus;s__
OTU_593	4.4e-05	6e-06	Unknown
OTU_594	0	5.1e-05	k__Bacteria
OTU_595	3.2e-05	1.3e-05	k__Bacteria
OTU_596	6.9e-05	1.3e-05	k__Bacteria;p__Firmicutes;c__Clostridia;o__Clostridia_vadinBB60_group;f__Clostridia_vadinBB60_group;g__Clostridia_vadinBB60_group;s__
OTU_597	0	0.00012	k__Bacteria
OTU_598	6.9e-05	0	k__Bacteria;p__Firmicutes;c__Clostridia;o__Lachnospirales;f__Lachnospiraceae;g__Blautia;s__Ruminococcus_sp.
OTU_599	0.000114	0	k__Bacteria;p__Firmicutes;c__Clostridia;o__Lachnospirales;f__Lachnospiraceae;g__Roseburia;s__
OTU_600	0.000101	6.3e-05	Unknown
OTU_601	8.2e-05	0.000139	k__Bacteria
OTU_602	0.000246	6.3e-05	k__Bacteria;p__Firmicutes;c__Clostridia;o__Oscillospirales;f__Oscillospiraceae
OTU_603	6e-06	3.2e-05	Unknown
OTU_604	6.3e-05	1.9e-05	k__Bacteria
OTU_605	1.9e-05	3.8e-05	k__Bacteria;p__Firmicutes;c__Clostridia;o__Lachnospirales;f__Defluviitaleaceae;g__Defluviitaleaceae_UCG-011;s__
OTU_606	2.5e-05	6.9e-05	Unknown
OTU_607	0.000133	6e-06	k__Bacteria;p__Firmicutes;c__Clostridia;o__Peptostreptococcales-Tissierellales;f__Anaerovoracaceae;g__Eubacterium_brachy_group;s__
OTU_608	0	3.2e-05	k__Bacteria
OTU_609	5.1e-05	0	k__Bacteria;p__Actinobacteriota;c__Actinobacteria;o__Bifidobacteriales;f__Bifidobacteriaceae;g__Bifidobacterium;s__Bifidobacterium_longum
OTU_610	3.2e-05	8.2e-05	k__Bacteria
OTU_611	1.3e-05	0.000133	Unknown
OTU_612	5.7e-05	8.8e-05	Unknown
OTU_613	4.4e-05	2.5e-05	k__Bacteria;p__Firmicutes;c__Clostridia;o__Oscillospirales;f__Ruminococcaceae
OTU_614	0	6.9e-05	k__Bacteria
OTU_615	6e-06	3.8e-05	k__Bacteria
OTU_616	8.8e-05	0.000126	k__Bacteria;p__Firmicutes;c__Bacilli;o__Erysipelotrichales;f__Erysipelotrichaceae;g__;s__
OTU_617	4.4e-05	1.9e-05	Unknown
OTU_618	3.8e-05	3.2e-05	k__Bacteria;p__Bacteroidota;c__Bacteroidia;o__Bacteroidales;f__Rikenellaceae;g__Alistipes;s__
OTU_619	0	4.4e-05	k__Bacteria
OTU_620	3.2e-05	3.8e-05	k__Bacteria
OTU_621	8.2e-05	0.000271	k__Bacteria;p__Bacteroidota;c__Bacteroidia;o__Bacteroidales;f__Muribaculaceae;g__Muribaculaceae;s__
OTU_622	2.5e-05	0.000139	Unknown
OTU_623	2.5e-05	0	Unknown
OTU_624	6.3e-05	0	k__Bacteria;p__Actinobacteriota;c__Coriobacteriia;o__Coriobacteriales;f__Atopobiaceae;g__Coriobacteriaceae_UCG-002;s__
OTU_625	0.000139	0	k__Bacteria;p__Firmicutes;c__Clostridia;o__Oscillospirales;f__Oscillospiraceae;g__UCG-002
OTU_626	0.000164	5.7e-05	Unknown
OTU_627	0	0.000158	k__Bacteria;p__Firmicutes;c__Bacilli;o__Erysipelotrichales;f__Erysipelotrichaceae;g__Dubosiella;s__
OTU_628	5.7e-05	0	k__Bacteria;p__Firmicutes;c__Clostridia;o__Oscillospirales;f__Ruminococcaceae
OTU_629	5.7e-05	0	k__Bacteria;p__Campilobacterota;c__Campylobacteria;o__Campylobacterales;f__Helicobacteraceae;g__Helicobacter;s__Helicobacter_hepaticus
OTU_630	5.1e-05	0	k__Bacteria;p__Bacteroidota;c__Bacteroidia;o__Bacteroidales;f__Muribaculaceae;g__Muribaculaceae
OTU_631	3.2e-05	0	Unknown
OTU_632	3.2e-05	0	Unknown
OTU_633	2.5e-05	0	k__Bacteria;p__Firmicutes;c__Clostridia;o__Oscillospirales;f__Ruminococcaceae;g__Negativibacillus;s__
OTU_634	2.5e-05	0	k__Bacteria;p__Actinobacteriota;c__Coriobacteriia;o__Coriobacteriales;f__Eggerthellaceae
OTU_635	0.000114	0	k__Bacteria;p__Bacteroidota;c__Bacteroidia;o__Bacteroidales;f__Barnesiellaceae;g__Barnesiella;s__
OTU_636	0.000133	0	k__Bacteria;p__Bacteroidota;c__Bacteroidia;o__Bacteroidales;f__Muribaculaceae;g__Muribaculaceae;s__
OTU_637	3.2e-05	8.2e-05	k__Bacteria;p__Firmicutes;c__Clostridia;o__Lachnospirales;f__Lachnospiraceae;g__Lachnospiraceae_NK4A136_group
OTU_638	6.3e-05	0	k__Bacteria;p__Bacteroidota;c__Bacteroidia;o__Bacteroidales;f__Muribaculaceae;g__Muribaculaceae;s__
OTU_639	0	4.4e-05	k__Bacteria
OTU_640	0.000114	0	k__Bacteria;p__Firmicutes;c__Clostridia;o__Lachnospirales;f__Lachnospiraceae;g__Roseburia;s__
OTU_641	0	8.2e-05	Unknown
OTU_642	2.5e-05	0.000183	Unknown
OTU_643	3.2e-05	3.2e-05	k__Bacteria
OTU_644	6.9e-05	3.8e-05	Unknown
OTU_645	0	5.7e-05	Unknown
OTU_646	0.000101	0	k__Bacteria;p__Bacteroidota;c__Bacteroidia;o__Bacteroidales;f__Muribaculaceae;g__Muribaculaceae
OTU_647	8.8e-05	0	k__Bacteria;p__Bacteroidota;c__Bacteroidia;o__Bacteroidales;f__Muribaculaceae;g__Muribaculaceae;s__
OTU_648	0	4.4e-05	Unknown
OTU_649	6.3e-05	6e-06	k__Bacteria;p__Firmicutes;c__Clostridia;o__Lachnospirales;f__Lachnospiraceae;g__Lachnospiraceae_FCS020_group;s__
OTU_650	0	4.4e-05	Unknown
OTU_651	0.000271	0.000625	k__Bacteria;p__Bacteroidota;c__Bacteroidia;o__Bacteroidales;f__Muribaculaceae;g__Muribaculaceae;s__
OTU_652	3.8e-05	5.7e-05	k__Bacteria;p__Bacteroidota;c__Bacteroidia;o__Bacteroidales;f__Bacteroidaceae;g__Bacteroides;s__Bacteroides_caecimuris
OTU_653	6.3e-05	0	k__Bacteria;p__Bacteroidota;c__Bacteroidia;o__Bacteroidales;f__Muribaculaceae;g__Muribaculaceae;s__
OTU_654	5.1e-05	6e-06	k__Bacteria;p__Campilobacterota;c__Campylobacteria;o__Campylobacterales;f__Helicobacteraceae;g__Helicobacter
OTU_655	0.00012	0	k__Bacteria;p__Bacteroidota;c__Bacteroidia;o__Bacteroidales;f__Muribaculaceae;g__Muribaculaceae;s__
OTU_656	0	2.5e-05	k__Bacteria
OTU_657	3.8e-05	6e-06	k__Bacteria
OTU_658	6e-06	3.8e-05	k__Bacteria
OTU_659	3.2e-05	0	k__Bacteria
OTU_660	5.7e-05	6e-06	k__Bacteria;p__Bacteroidota;c__Bacteroidia;o__Sphingobacteriales;f__Sphingobacteriaceae;g__Arcticibacter;s__
OTU_661	6e-06	2.5e-05	k__Bacteria
OTU_662	4.4e-05	1.9e-05	k__Bacteria;p__Firmicutes;c__Bacilli;o__RF39;f__RF39;g__RF39;s__
OTU_663	9.5e-05	0	k__Bacteria;p__Firmicutes;c__Clostridia;o__Lachnospirales;f__Lachnospiraceae;g__Lachnospiraceae_NK4A136_group;s__metagenome
OTU_664	0	3.8e-05	Unknown
OTU_665	0.000133	0	k__Bacteria;p__Firmicutes;c__Clostridia;o__Oscillospirales;f__Oscillospiraceae;g__UCG-005;s__
OTU_666	0	5.1e-05	k__Bacteria
OTU_667	0	2.5e-05	Unknown
OTU_668	0	5.1e-05	Unknown
OTU_669	0	6.9e-05	k__Bacteria
OTU_670	0.000107	8.2e-05	k__Bacteria;p__Bacteroidota;c__Bacteroidia;o__Bacteroidales;f__Muribaculaceae;g__Muribaculaceae;s__
OTU_671	1.9e-05	2.5e-05	Unknown
OTU_672	0	8.2e-05	k__Bacteria
OTU_673	5.1e-05	0	k__Bacteria;p__Verrucomicrobiota;c__Verrucomicrobiae;o__Opitutales;f__Puniceicoccaceae;g__;s__
OTU_674	6e-06	1.9e-05	k__Bacteria
OTU_675	6.9e-05	0	k__Bacteria;p__Bacteroidota;c__Bacteroidia;o__Bacteroidales;f__Muribaculaceae;g__Muribaculaceae;s__
OTU_676	6.9e-05	0	k__Bacteria;p__Elusimicrobiota;c__Elusimicrobia;o__Elusimicrobiales;f__Elusimicrobiaceae;g__Elusimicrobium;s__
OTU_677	3.2e-05	0	k__Bacteria;p__Bacteroidota;c__Bacteroidia;o__Flavobacteriales;f__Flavobacteriaceae;g__;s__gut_metagenome
OTU_678	1.3e-05	0.000303	k__Bacteria
OTU_679	9.5e-05	0	k__Bacteria;p__Bacteroidota;c__Bacteroidia;o__Bacteroidales;f__Muribaculaceae;g__Muribaculaceae;s__
OTU_680	0.000139	0.000372	Unknown
OTU_681	5.1e-05	2.5e-05	k__Bacteria;p__Firmicutes;c__Bacilli;o__Erysipelotrichales;f__Erysipelatoclostridiaceae;g__Candidatus_Stoquefichus;s__
OTU_682	3.8e-05	0	k__Bacteria;p__Actinobacteriota;c__Coriobacteriia;o__Coriobacteriales;f__;g__;s__
OTU_683	0	0.000107	k__Bacteria
OTU_684	0	3.2e-05	k__Bacteria
OTU_685	3.2e-05	0	Unknown
OTU_686	0.004324	0.000379	k__Bacteria;p__Firmicutes;c__Clostridia;o__Oscillospirales;f__Oscillospiraceae
OTU_687	1.3e-05	0.00024	Unknown
OTU_688	3.8e-05	6e-06	Unknown
OTU_689	0.000145	0.000234	k__Bacteria;p__Firmicutes;c__Clostridia;o__Oscillospirales;f__Ruminococcaceae;g__Incertae_Sedis
OTU_690	0	3.2e-05	k__Bacteria
OTU_691	9.5e-05	0	k__Bacteria;p__Firmicutes;c__Clostridia;o__Lachnospirales;f__Lachnospiraceae
OTU_692	0	5.1e-05	Unknown
OTU_693	0	5.1e-05	k__Bacteria
OTU_694	6.9e-05	0	k__Bacteria;p__Bacteroidota;c__Bacteroidia;o__Bacteroidales;f__Prevotellaceae;g__Prevotellaceae_NK3B31_group;s__
OTU_695	3.2e-05	0	Unknown
OTU_696	0	3.2e-05	Unknown
OTU_697	5.1e-05	0	k__Bacteria;p__Firmicutes;c__Clostridia;o__Lachnospirales;f__Lachnospiraceae
OTU_698	2.5e-05	0.00012	k__Bacteria
OTU_699	2.5e-05	9.5e-05	k__Bacteria;p__Firmicutes;c__Clostridia;o__Oscillospirales;f__Butyricicoccaceae;g__UCG-009;s__
OTU_700	0	3.2e-05	k__Bacteria
OTU_701	0	3.8e-05	k__Bacteria
OTU_702	0.000322	5.7e-05	k__Bacteria;p__Firmicutes;c__Clostridia;o__Oscillospirales;f__Oscillospiraceae;g__UCG-003;s__
OTU_703	4.4e-05	0	Unknown
OTU_704	1.9e-05	0.000322	k__Bacteria
OTU_705	0.000448	0.000701	k__Bacteria;p__Firmicutes;c__Clostridia;o__Lachnospirales;f__Lachnospiraceae
OTU_706	1.3e-05	4.4e-05	k__Bacteria;p__Desulfobacterota;c__Desulfovibrionia;o__Desulfovibrionales;f__Desulfovibrionaceae;g__Desulfovibrio;s__
OTU_707	1.3e-05	7.6e-05	k__Bacteria;p__Proteobacteria;c__Gammaproteobacteria;o__Burkholderiales;f__Sutterellaceae;g__Parasutterella;s__gut_metagenome
OTU_708	0	1.9e-05	k__Bacteria
OTU_709	1.3e-05	6e-06	Unknown
OTU_710	6.3e-05	0	Unknown
OTU_711	2.5e-05	0.000259	Unknown
OTU_712	0	4.4e-05	k__Bacteria
OTU_713	5.7e-05	2.5e-05	Unknown
OTU_714	4.4e-05	0	k__Bacteria;p__Bacteroidota;c__Bacteroidia;o__Bacteroidales;f__Muribaculaceae;g__Muribaculaceae
OTU_715	0	1.9e-05	k__Bacteria
OTU_716	0	4.4e-05	k__Bacteria;p__Firmicutes;c__Clostridia;o__Oscillospirales;f__Ruminococcaceae;g__;s__
OTU_717	3.8e-05	1.9e-05	k__Bacteria
OTU_718	2.5e-05	0	k__Bacteria;p__Firmicutes;c__Clostridia;o__Peptostreptococcales-Tissierellales;f__Anaerovoracaceae;g__Eubacterium_brachy_group;s__
OTU_719	2.5e-05	0	k__Bacteria;p__Bacteroidota;c__Bacteroidia;o__Bacteroidales;f__Bacteroidales_RF16_group;g__Bacteroidales_RF16_group;s__
OTU_720	1.9e-05	3.2e-05	k__Bacteria;p__Firmicutes;c__Clostridia;o__Lachnospirales;f__Lachnospiraceae;g__Blautia;s__Lachnospiraceae_bacterium
OTU_721	0	2.5e-05	k__Bacteria;p__Firmicutes;c__Clostridia;o__Oscillospirales;f__Ruminococcaceae;g__Harryflintia;s__
OTU_722	0.000189	0.000271	Unknown
OTU_723	6e-06	5.7e-05	k__Bacteria;p__Bacteroidota;c__Bacteroidia;o__Bacteroidales;f__Prevotellaceae;g__Alloprevotella;s__
OTU_724	5.7e-05	0	k__Bacteria
OTU_725	1.3e-05	1.9e-05	k__Bacteria
OTU_726	1.9e-05	4.4e-05	k__Bacteria
OTU_727	1.3e-05	0.000152	k__Bacteria
OTU_728	8.8e-05	0	k__Bacteria
OTU_729	0	3.8e-05	k__Bacteria
OTU_730	5.1e-05	0	k__Bacteria;p__Bacteroidota;c__Bacteroidia;o__Flavobacteriales;f__Flavobacteriaceae;g__Tenacibaculum
OTU_731	1.3e-05	3.8e-05	Unknown
OTU_732	1.3e-05	0	Unknown
OTU_733	0	3.2e-05	k__Bacteria
OTU_734	2.5e-05	0	k__Bacteria;p__Firmicutes;c__Clostridia;o__Lachnospirales;f__Lachnospiraceae;g__Coprococcus;s__metagenome
OTU_735	2.5e-05	3.2e-05	k__Bacteria
OTU_736	4.4e-05	0	k__Bacteria;p__Firmicutes;c__Clostridia;o__Oscillospirales;f__Ruminococcaceae;g__Ruminococcus
OTU_737	8.8e-05	3.2e-05	Unknown
OTU_738	0	7.6e-05	k__Bacteria;p__Proteobacteria;c__Alphaproteobacteria;o__Paracaedibacterales;f__Paracaedibacteraceae;g__;s__
OTU_739	2.5e-05	6.3e-05	Unknown
OTU_740	5.7e-05	0	k__Bacteria
OTU_741	2.5e-05	0.000259	Unknown
OTU_742	1.3e-05	5.7e-05	k__Bacteria
OTU_743	6e-06	1.3e-05	k__Bacteria
OTU_744	0.000101	0	k__Bacteria;p__Firmicutes;c__Clostridia;o__Oscillospirales;f__Ruminococcaceae;g__Eubacterium_siraeum_group
OTU_745	6.9e-05	0	k__Bacteria;p__Firmicutes;c__Clostridia;o__Lachnospirales;f__Lachnospiraceae;g__Roseburia
OTU_746	0	2.5e-05	k__Bacteria
OTU_747	3.8e-05	0	k__Bacteria
OTU_748	0	3.8e-05	k__Bacteria;p__Firmicutes;c__Clostridia;o__Lachnospirales;f__Lachnospiraceae
OTU_749	0	3.2e-05	Unknown
OTU_750	0	1.9e-05	Unknown
OTU_751	0	3.8e-05	Unknown
OTU_752	1.9e-05	0.000145	k__Bacteria
OTU_753	6.9e-05	2.5e-05	k__Bacteria
OTU_754	6e-06	1.9e-05	Unknown
OTU_755	5.1e-05	5.7e-05	k__Bacteria;p__Bacteroidota;c__Bacteroidia;o__Bacteroidales;f__Muribaculaceae;g__Muribaculaceae;s__
OTU_756	5.7e-05	6e-06	Unknown
OTU_757	3.2e-05	0.000107	Unknown
OTU_758	4.4e-05	0	k__Bacteria;p__Bacteroidota;c__Bacteroidia;o__Bacteroidales;f__Muribaculaceae;g__Muribaculaceae;s__
OTU_759	6.9e-05	6.9e-05	Unknown
OTU_760	0.000133	6.3e-05	k__Bacteria;p__Proteobacteria;c__Gammaproteobacteria;o__Burkholderiales;f__Methylophilaceae;g__Methylobacillus
OTU_761	0	8.2e-05	Unknown
OTU_762	6e-06	3.8e-05	k__Bacteria
OTU_763	0	7.6e-05	k__Bacteria
OTU_764	6e-06	2.5e-05	k__Bacteria;p__Firmicutes;c__Clostridia;o__Oscillospirales;f__UCG-010;g__UCG-010;s__
OTU_765	5.7e-05	0	Unknown
OTU_766	2.5e-05	3.2e-05	Unknown
OTU_767	1.9e-05	2.5e-05	Unknown
OTU_768	0	5.7e-05	k__Bacteria;p__Proteobacteria;c__Gammaproteobacteria;o__Enterobacterales;f__Enterobacteriaceae;g__Citrobacter
OTU_769	0	3.2e-05	Unknown
OTU_770	1.9e-05	0	Unknown
OTU_771	0	3.8e-05	k__Bacteria
OTU_772	0	3.2e-05	k__Bacteria
OTU_773	0	1.9e-05	k__Bacteria;p__Bacteroidota;c__Bacteroidia;o__Flavobacteriales;f__Weeksellaceae;g__Chryseobacterium;s__Chryseobacterium_greenlandense
OTU_774	0	5.7e-05	Unknown
OTU_775	2.5e-05	6e-06	k__Bacteria;p__Bacteroidota;c__Bacteroidia;o__Bacteroidales;f__Muribaculaceae;g__Muribaculaceae
OTU_776	1.3e-05	5.7e-05	Unknown
OTU_777	0	6.9e-05	Unknown
OTU_778	0	3.2e-05	Unknown
OTU_779	0	1.9e-05	k__Bacteria
OTU_780	3.2e-05	1.3e-05	k__Bacteria
OTU_781	6.3e-05	0	k__Bacteria;p__Bacteroidota;c__Bacteroidia;o__Bacteroidales;f__Prevotellaceae;g__Paraprevotella
OTU_782	3.2e-05	1.9e-05	k__Bacteria;p__Firmicutes;c__Clostridia;o__Christensenellales;f__Christensenellaceae;g__Christensenellaceae_R-7_group;s__
OTU_783	2.5e-05	0	k__Bacteria;p__Firmicutes;c__Clostridia;o__Lachnospirales;f__Lachnospiraceae;g__Eubacterium_ventriosum_group;s__
OTU_784	4.4e-05	6.3e-05	Unknown
OTU_785	0	3.8e-05	Unknown
OTU_786	3.2e-05	0	k__Bacteria
OTU_787	0	2.5e-05	k__Bacteria;p__Proteobacteria;c__Alphaproteobacteria;o__Paracaedibacterales;f__Paracaedibacteraceae;g__;s__
OTU_788	3.8e-05	0	Unknown
OTU_789	5.1e-05	1.9e-05	k__Bacteria
OTU_790	1.9e-05	0	k__Bacteria;p__Firmicutes;c__Clostridia;o__Lachnospirales;f__Lachnospiraceae;g__Tyzzerella;s__
OTU_791	0	1.9e-05	k__Bacteria
OTU_792	3.8e-05	0	k__Bacteria;p__Bacteroidota;c__Bacteroidia;o__Bacteroidales;f__Rikenellaceae;g__Rikenellaceae_RC9_gut_group;s__
OTU_793	1.3e-05	3.2e-05	k__Bacteria;p__Firmicutes;c__Clostridia;o__Lachnospirales;f__Lachnospiraceae
OTU_794	1.3e-05	0	k__Bacteria
OTU_795	6e-06	4.4e-05	k__Bacteria
OTU_796	0	3.8e-05	k__Bacteria
OTU_797	5.7e-05	6.3e-05	k__Bacteria
OTU_798	8.2e-05	0.000152	k__Bacteria;p__Bacteroidota;c__Bacteroidia;o__Bacteroidales;f__Muribaculaceae;g__Muribaculaceae;s__
OTU_799	3.8e-05	0	k__Bacteria;p__Firmicutes;c__Clostridia;o__Oscillospirales;f__Eubacterium_coprostanoligenes_group;g__Eubacterium_coprostanoligenes_group;s__
OTU_800	2.5e-05	3.8e-05	Unknown
OTU_801	3.8e-05	1.3e-05	k__Bacteria
OTU_802	5.1e-05	0	k__Bacteria;p__Proteobacteria;c__Alphaproteobacteria;o__Micavibrionales;f__;g__;s__
OTU_803	1.9e-05	1.9e-05	k__Bacteria;p__Firmicutes;c__Bacilli;o__Acholeplasmatales;f__Acholeplasmataceae;g__Anaeroplasma;s__
OTU_804	3.2e-05	1.9e-05	Unknown
OTU_805	7.6e-05	0	k__Bacteria;p__Firmicutes;c__Clostridia;o__Lachnospirales;f__Lachnospiraceae;g__Lachnospiraceae_UCG-001;s__Lachnospiraceae_bacterium
OTU_806	0	3.2e-05	k__Bacteria
OTU_807	0	3.8e-05	Unknown
OTU_808	5.1e-05	1.3e-05	k__Bacteria;p__Bacteroidota;c__Bacteroidia;o__Bacteroidales;f__Muribaculaceae;g__Muribaculaceae;s__
OTU_809	5.1e-05	0	k__Bacteria;p__Bacteroidota;c__Bacteroidia;o__Bacteroidales;f__Muribaculaceae;g__Muribaculaceae;s__
OTU_810	3.8e-05	3.2e-05	Unknown
OTU_811	0	3.8e-05	k__Bacteria;p__Firmicutes;c__Clostridia;o__Lachnospirales;f__Lachnospiraceae;g__Lachnospiraceae_NK4A136_group;s__
OTU_812	3.2e-05	0	k__Bacteria;p__Firmicutes;c__Clostridia;o__Lachnospirales;f__Lachnospiraceae;g__Blautia;s__Lachnospiraceae_bacterium
OTU_813	1.3e-05	4.4e-05	k__Bacteria;p__Firmicutes;c__Clostridia;o__Oscillospirales;f__Ruminococcaceae
OTU_814	4.4e-05	0	k__Bacteria;p__Firmicutes;c__Clostridia;o__Oscillospirales;f__Ruminococcaceae;g__Eubacterium_siraeum_group;s__
OTU_815	0	5.1e-05	k__Bacteria;p__Bacteroidota;c__Bacteroidia;o__Bacteroidales;f__Muribaculaceae;g__Muribaculaceae;s__
OTU_816	5.7e-05	3.2e-05	k__Bacteria
OTU_817	6e-06	5.1e-05	k__Bacteria
OTU_818	0	3.2e-05	k__Bacteria;p__Proteobacteria;c__Alphaproteobacteria;o__Rhizobiales;f__Rhizobiales_Incertae_Sedis;g__Phreatobacter;s__
OTU_819	0.00012	0	k__Bacteria;p__Proteobacteria;c__Gammaproteobacteria;o__Pseudomonadales;f__Pseudomonadaceae;g__Pseudomonas;s__Pseudomonas_aeruginosa
OTU_820	3.2e-05	8.2e-05	k__Bacteria;p__Bacteroidota;c__Bacteroidia;o__Bacteroidales;f__Muribaculaceae;g__Muribaculaceae;s__
OTU_821	0	3.2e-05	k__Bacteria
OTU_822	0	1.9e-05	k__Bacteria
OTU_823	0	8.2e-05	Unknown
OTU_824	2.5e-05	1.3e-05	k__Bacteria;p__Firmicutes;c__Clostridia;o__Peptostreptococcales-Tissierellales;f__Peptostreptococcales-Tissierellales;g__Anaerococcus
OTU_825	6.9e-05	2.5e-05	k__Bacteria;p__Bacteroidota;c__Bacteroidia;o__Bacteroidales;f__Muribaculaceae;g__Muribaculaceae;s__
OTU_826	1.3e-05	4.4e-05	k__Bacteria
OTU_827	3.8e-05	0.000114	k__Bacteria
OTU_828	3.2e-05	6.9e-05	k__Bacteria
OTU_829	0.000133	0	k__Bacteria;p__Bacteroidota;c__Bacteroidia;o__Bacteroidales;f__Muribaculaceae;g__Muribaculaceae;s__
OTU_830	0	1.9e-05	k__Bacteria
OTU_831	0	5.1e-05	k__Bacteria
OTU_832	2.5e-05	2.5e-05	k__Bacteria
OTU_833	0	4.4e-05	Unknown
OTU_834	2.5e-05	0	Unknown
OTU_835	0	8.2e-05	Unknown
OTU_836	0	6.9e-05	Unknown
OTU_837	6e-06	1.9e-05	Unknown
OTU_838	0	3.8e-05	Unknown
OTU_839	8.2e-05	3.8e-05	k__Bacteria
OTU_840	5.1e-05	0	k__Bacteria;p__Bacteroidota;c__Bacteroidia;o__Flavobacteriales;f__Weeksellaceae
OTU_841	1.9e-05	3.2e-05	k__Bacteria
OTU_842	3.8e-05	0	k__Bacteria;p__Bacteroidota;c__Bacteroidia;o__Bacteroidales;f__Muribaculaceae;g__Muribaculaceae;s__
OTU_843	0.000265	0	k__Bacteria;p__Firmicutes;c__Clostridia;o__Peptostreptococcales-Tissierellales;f__Peptostreptococcaceae;g__Intestinibacter;s__
OTU_844	1.9e-05	1.9e-05	k__Bacteria;p__Bacteroidota;c__Bacteroidia;o__Bacteroidales;f__Marinifilaceae;g__Odoribacter;s__
OTU_845	5.1e-05	0	k__Bacteria
OTU_846	6e-06	1.3e-05	k__Bacteria
OTU_847	0	1.9e-05	Unknown
OTU_848	6e-06	6.3e-05	Unknown
OTU_849	1.3e-05	0	k__Bacteria;p__Bacteroidota;c__Bacteroidia;o__Bacteroidales
OTU_850	0	6.3e-05	k__Bacteria
OTU_851	0	2.5e-05	Unknown
OTU_852	6.3e-05	6.9e-05	k__Bacteria
OTU_853	0	1.3e-05	k__Bacteria
OTU_854	0	0.00017	k__Bacteria;p__Firmicutes;c__Clostridia;o__Lachnospirales;f__Lachnospiraceae;g__Lachnospiraceae_NK4A136_group;s__
OTU_855	1.3e-05	0	Unknown
OTU_856	0	1.9e-05	Unknown
OTU_857	0	3.8e-05	Unknown
OTU_858	0	2.5e-05	Unknown
OTU_859	3.2e-05	6e-06	k__Bacteria
OTU_860	0	3.8e-05	Unknown
OTU_861	6.9e-05	0	Unknown
OTU_862	6.9e-05	1.9e-05	k__Bacteria
OTU_863	1.3e-05	0	k__Bacteria;p__Bacteroidota;c__Bacteroidia;o__Bacteroidales;f__Muribaculaceae;g__Muribaculaceae;s__
OTU_864	1.3e-05	6e-06	Unknown
OTU_865	3.8e-05	2.5e-05	k__Bacteria
OTU_866	0.000196	0.000271	k__Bacteria;p__Firmicutes;c__Clostridia;o__Lachnospirales;f__Lachnospiraceae
OTU_867	1.3e-05	6e-06	k__Bacteria
OTU_868	5.1e-05	0.000139	k__Bacteria;p__Firmicutes;c__Clostridia;o__Oscillospirales;f__Oscillospiraceae
OTU_869	0	2.5e-05	k__Bacteria
OTU_870	0	1.3e-05	k__Bacteria
OTU_871	4.4e-05	6.9e-05	k__Bacteria
OTU_872	0	2.5e-05	k__Bacteria
OTU_873	3.8e-05	3.8e-05	Unknown
OTU_874	0	1.3e-05	Unknown
OTU_875	1.3e-05	0.000114	k__Bacteria
OTU_876	4.4e-05	0	Unknown
OTU_877	6.3e-05	0	k__Bacteria;p__Proteobacteria;c__Gammaproteobacteria;o__Burkholderiales;f__Hydrogenophilaceae;g__Hydrogenophilus;s__Hydrogenophilus_thermoluteolus
OTU_878	1.3e-05	2.5e-05	k__Bacteria;p__Bacteroidota;c__Bacteroidia;o__Bacteroidales;f__Muribaculaceae;g__Muribaculaceae;s__
OTU_879	0.000524	0.001225	k__Bacteria;p__Firmicutes;c__Clostridia;o__Lachnospirales;f__Lachnospiraceae;g__Roseburia;s__
OTU_880	3.8e-05	2.5e-05	Unknown
OTU_881	3.2e-05	6e-06	k__Bacteria
OTU_882	0	1.3e-05	k__Bacteria;p__Firmicutes;c__Clostridia;o__Lachnospirales;f__Lachnospiraceae
OTU_883	1.9e-05	0	k__Bacteria;p__Bacteroidota;c__Bacteroidia;o__Bacteroidales;f__Bacteroidaceae;g__Bacteroides
OTU_884	1.9e-05	0	k__Bacteria;p__Firmicutes;c__Clostridia;o__Lachnospirales;f__Lachnospiraceae;g__Lachnospiraceae_NK3A20_group;s__
OTU_885	0	2.5e-05	Unknown
OTU_886	2.5e-05	0	k__Bacteria;p__Bacteroidota;c__Bacteroidia;o__Bacteroidales;f__Muribaculaceae;g__Muribaculaceae;s__
OTU_887	1.9e-05	0	k__Bacteria;p__Firmicutes;c__Bacilli;o__Erysipelotrichales;f__Erysipelotrichaceae;g__;s__
OTU_888	5.1e-05	0	k__Bacteria
OTU_889	0.000202	8.8e-05	k__Bacteria;p__Firmicutes;c__Clostridia;o__Oscillospirales;f__Oscillospiraceae;g__Oscillibacter;s__
OTU_890	5.1e-05	0	k__Bacteria;p__Actinobacteriota;c__Actinobacteria;o__Micrococcales;f__Micrococcaceae;g__Nesterenkonia
OTU_891	1.9e-05	8.2e-05	k__Bacteria
OTU_892	1.9e-05	1.9e-05	k__Bacteria;p__Actinobacteriota;c__Coriobacteriia;o__Coriobacteriales;f__Atopobiaceae
OTU_893	1.9e-05	0	k__Bacteria
OTU_894	2.5e-05	0	k__Bacteria
OTU_895	0	4.4e-05	Unknown
OTU_896	0	2.5e-05	k__Bacteria
OTU_897	0	2.5e-05	k__Bacteria
OTU_898	3.8e-05	0	Unknown
OTU_899	6.3e-05	0	k__Bacteria;p__Bacteroidota;c__Bacteroidia;o__Bacteroidales;f__Prevotellaceae;g__Prevotellaceae_UCG-003;s__
OTU_900	1.9e-05	0	k__Bacteria;p__Firmicutes;c__Clostridia;o__Lachnospirales;f__Lachnospiraceae;g__Eubacterium_xylanophilum_group;s__
OTU_901	1.3e-05	4.4e-05	k__Bacteria
OTU_902	3.2e-05	6.3e-05	k__Bacteria
OTU_903	0.000271	2.5e-05	k__Bacteria;p__Firmicutes;c__Clostridia;o__Monoglobales;f__Monoglobaceae;g__Monoglobus;s__
OTU_904	0	4.4e-05	k__Bacteria
OTU_905	2.5e-05	4.4e-05	Unknown
OTU_906	6.9e-05	0.000107	Unknown
OTU_907	1.3e-05	3.8e-05	k__Bacteria
OTU_908	6e-06	2.5e-05	k__Bacteria;p__Firmicutes;c__Clostridia;o__Monoglobales;f__Monoglobaceae;g__Monoglobus;s__
OTU_909	0	1.9e-05	k__Bacteria
OTU_910	0	3.8e-05	k__Bacteria
OTU_911	0	1.9e-05	Unknown
OTU_912	1.3e-05	0	k__Bacteria;p__Actinobacteriota;c__Coriobacteriia;o__Coriobacteriales;f__Atopobiaceae;g__Olsenella;s__
OTU_913	2.5e-05	9.5e-05	k__Bacteria;p__Patescibacteria;c__Saccharimonadia;o__Saccharimonadales;f__Saccharimonadaceae;g__Candidatus_Saccharimonas;s__
OTU_914	5.7e-05	1.9e-05	k__Bacteria;p__Proteobacteria;c__Gammaproteobacteria;o__Enterobacterales;f__Enterobacteriaceae;g__Klebsiella
OTU_915	6e-06	1.3e-05	k__Bacteria
OTU_916	0	1.3e-05	k__Bacteria
OTU_917	0	2.5e-05	Unknown
OTU_918	1.3e-05	6.3e-05	k__Bacteria;p__Firmicutes;c__Clostridia;o__Lachnospirales;f__Lachnospiraceae
OTU_919	7.6e-05	6e-06	Unknown
OTU_920	4.4e-05	0	k__Bacteria
OTU_921	4.4e-05	6.3e-05	Unknown
OTU_922	6.9e-05	0	k__Bacteria
OTU_923	0	5.7e-05	k__Bacteria
OTU_924	0	1.9e-05	Unknown
OTU_925	0	3.8e-05	k__Bacteria
OTU_926	5.1e-05	0	Unknown
OTU_927	6e-06	2.5e-05	k__Bacteria
OTU_928	1.9e-05	0	k__Bacteria
OTU_929	3.8e-05	0	Unknown
OTU_930	0	0.000196	k__Bacteria
OTU_931	0	5.1e-05	Unknown
OTU_932	1.3e-05	0	k__Bacteria;p__Firmicutes;c__Clostridia;o__Lachnospirales;f__Lachnospiraceae;g__Lachnospiraceae_UCG-008;s__metagenome
OTU_933	2.5e-05	0	k__Bacteria;p__Firmicutes;c__Clostridia;o__Lachnospirales;f__Lachnospiraceae;g__Lachnospiraceae_ND3007_group;s__metagenome
OTU_934	5.1e-05	1.3e-05	k__Bacteria;p__Firmicutes;c__Clostridia;o__Oscillospirales;f__Oscillospiraceae;g__Oscillibacter;s__
OTU_935	1.3e-05	7.6e-05	k__Bacteria
OTU_936	0	3.8e-05	Unknown
OTU_937	0	3.2e-05	k__Bacteria
OTU_938	0	3.2e-05	Unknown
OTU_939	1.9e-05	0	k__Bacteria;p__Proteobacteria;c__Alphaproteobacteria;o__Rhodospirillales;f__;g__;s__gut_metagenome
OTU_940	1.3e-05	1.9e-05	k__Bacteria;p__Firmicutes;c__Clostridia;o__Oscillospirales;f__Oscillospiraceae;g__Colidextribacter
OTU_941	6e-06	1.3e-05	k__Bacteria;p__Firmicutes;c__Clostridia;o__Lachnospirales;f__Lachnospiraceae;g__Lachnospiraceae_NK4A136_group;s__Clostridiales_bacterium
OTU_942	8.2e-05	0	k__Bacteria;p__Bacteroidota;c__Bacteroidia;o__Bacteroidales;f__Muribaculaceae;g__Muribaculaceae;s__
OTU_943	8.2e-05	2.5e-05	k__Bacteria;p__Firmicutes;c__Bacilli;o__Bacillales;f__Planococcaceae;g__Sporosarcina;s__Sporosarcina_pasteurii
OTU_944	0	1.9e-05	k__Bacteria
OTU_945	6.9e-05	6e-06	k__Bacteria;p__Bacteroidota;c__Bacteroidia;o__Flavobacteriales;f__Weeksellaceae;g__Chryseobacterium
OTU_946	3.2e-05	0	k__Bacteria;p__Firmicutes;c__Clostridia;o__Oscillospirales;f__Ruminococcaceae;g__Ruminococcus
OTU_947	2.5e-05	0	Unknown
OTU_948	1.9e-05	3.2e-05	Unknown
OTU_949	0	2.5e-05	Unknown
OTU_950	0	1.9e-05	Unknown
OTU_951	3.2e-05	2.5e-05	k__Bacteria;p__Firmicutes;c__Clostridia;o__Lachnospirales;f__Lachnospiraceae;g__ASF356;s__
OTU_952	1.9e-05	1.9e-05	k__Bacteria
OTU_953	6e-06	6e-06	Unknown
OTU_954	2.5e-05	0	k__Bacteria
OTU_955	3.2e-05	0	Unknown
OTU_956	3.8e-05	0	k__Bacteria
OTU_957	0	1.3e-05	Unknown
OTU_958	1.9e-05	0	k__Bacteria
OTU_959	0	5.1e-05	k__Bacteria;p__Firmicutes;c__Bacilli;o__Erysipelotrichales;f__Erysipelotrichaceae;g__Erysipelotrichaceae;s__
OTU_960	0	3.8e-05	Unknown
OTU_961	3.2e-05	4.4e-05	Unknown
OTU_962	6.3e-05	0	k__Bacteria;p__Firmicutes;c__Clostridia;o__Oscillospirales;f__Ruminococcaceae;g__Ruminococcus;s__metagenome
OTU_963	1.9e-05	0	k__Bacteria
OTU_964	0	4.4e-05	Unknown
OTU_965	0	3.2e-05	k__Bacteria
OTU_966	0	1.9e-05	k__Bacteria
OTU_967	2.5e-05	0.000101	k__Bacteria;p__Bacteroidota;c__Bacteroidia;o__Bacteroidales;f__Muribaculaceae;g__Muribaculaceae;s__
OTU_968	1.3e-05	0	k__Bacteria;p__Firmicutes;c__Bacilli;o__Erysipelotrichales;f__Erysipelotrichaceae;g__;s__
OTU_969	1.9e-05	0	k__Bacteria;p__Firmicutes;c__Clostridia;o__Oscillospirales;f__Oscillospiraceae;g__UCG-005;s__
OTU_970	1.9e-05	0	k__Bacteria;p__Bacteroidota;c__Bacteroidia;o__Bacteroidales;f__Prevotellaceae;g__;s__
OTU_971	0	3.2e-05	k__Bacteria;p__Bacteroidota;c__Bacteroidia;o__Bacteroidales;f__Muribaculaceae;g__Muribaculaceae;s__
OTU_972	0	2.5e-05	k__Bacteria
OTU_973	2.5e-05	6e-06	k__Bacteria;p__Cyanobacteria;c__Vampirivibrionia;o__Gastranaerophilales;f__Gastranaerophilales;g__Gastranaerophilales;s__
OTU_974	1.9e-05	0	k__Bacteria;p__Firmicutes;c__Clostridia;o__Lachnospirales;f__Lachnospiraceae
OTU_975	0	3.8e-05	k__Bacteria
OTU_976	6e-06	0.000189	Unknown
OTU_977	2.5e-05	0	k__Bacteria
OTU_978	4.4e-05	0	Unknown
OTU_979	0	5.1e-05	Unknown
OTU_980	3.2e-05	4.4e-05	k__Bacteria
OTU_981	1.9e-05	0	k__Bacteria
OTU_982	3.2e-05	0	k__Bacteria;p__Firmicutes;c__Clostridia;o__Oscillospirales;f__Oscillospiraceae;g__UCG-002;s__gut_metagenome
OTU_983	1.3e-05	6.3e-05	Unknown
OTU_984	0	3.8e-05	k__Bacteria
OTU_985	0	1.3e-05	Unknown
OTU_986	0.003845	0.13139	k__Bacteria;p__Firmicutes;c__Clostridia;o__Lachnospirales;f__Lachnospiraceae;g__Lachnospiraceae_NK4A136_group;s__
OTU_987	1.3e-05	0	k__Bacteria
OTU_988	4.4e-05	0	k__Bacteria;p__Firmicutes;c__Clostridia;o__Clostridia_UCG-014;f__Clostridia_UCG-014;g__Clostridia_UCG-014;s__
OTU_989	3.8e-05	0	k__Bacteria;p__Proteobacteria;c__Alphaproteobacteria;o__Rhodospirillales;f__;g__;s__gut_metagenome
OTU_990	0.000271	0.000922	k__Bacteria;p__Bacteroidota;c__Bacteroidia;o__Bacteroidales;f__Muribaculaceae;g__Muribaculaceae;s__
OTU_991	0	1.3e-05	k__Bacteria
OTU_992	6.9e-05	1.3e-05	k__Bacteria;p__Proteobacteria;c__Alphaproteobacteria;o__Sphingomonadales;f__Sphingomonadaceae;g__Sphingoaurantiacus
OTU_993	4.4e-05	0	k__Bacteria;p__Firmicutes;c__Bacilli;o__Lactobacillales;f__Lactobacillaceae;g__Lactobacillus;s__Lactobacillus_mucosae
OTU_994	4.4e-05	0	k__Bacteria;p__Firmicutes;c__Bacilli;o__RF39;f__RF39;g__RF39
OTU_995	0	6e-06	Unknown
OTU_996	6e-06	0.000259	k__Bacteria;p__Firmicutes;c__Clostridia;o__Lachnospirales;f__Lachnospiraceae
OTU_997	1.9e-05	1.3e-05	k__Bacteria;p__Firmicutes;c__Clostridia;o__Oscillospirales
OTU_998	5.1e-05	0	k__Bacteria;p__Firmicutes;c__Negativicutes;o__Acidaminococcales;f__Acidaminococcaceae;g__Acidaminococcus;s__Acidaminococcus_intestini
OTU_999	1.9e-05	6e-06	Unknown
OTU_1000	6e-06	6e-06	k__Bacteria;p__Firmicutes;c__Clostridia;o__Christensenellales;f__Christensenellaceae;g__;s__
OTU_1001	1.3e-05	0	k__Bacteria;p__Actinobacteriota;c__Coriobacteriia;o__Coriobacteriales;f__Eggerthellaceae
OTU_1002	0	1.3e-05	Unknown
OTU_1003	8.2e-05	0	k__Bacteria
OTU_1004	1.3e-05	0	k__Bacteria;p__Firmicutes;c__Clostridia
OTU_1005	1.9e-05	3.2e-05	Unknown
OTU_1006	0	0.000107	k__Bacteria;p__Firmicutes;c__Bacilli;o__Lactobacillales;f__Aerococcaceae;g__Eremococcus;s__
OTU_1007	1.3e-05	1.9e-05	k__Bacteria
OTU_1008	0	1.9e-05	k__Bacteria
OTU_1009	0	2.5e-05	k__Bacteria
OTU_1010	2.5e-05	4.4e-05	k__Bacteria
OTU_1011	0	1.3e-05	Unknown
OTU_1012	2.5e-05	6e-06	k__Bacteria
OTU_1013	5.1e-05	6e-06	k__Bacteria;p__Bacteroidota;c__Bacteroidia;o__Bacteroidales;f__Muribaculaceae;g__Muribaculaceae;s__
OTU_1014	0	2.5e-05	k__Bacteria;p__Firmicutes;c__Clostridia;o__Oscillospirales
OTU_1015	1.9e-05	0	k__Bacteria;p__Firmicutes;c__Clostridia;o__Lachnospirales;f__Lachnospiraceae
OTU_1016	3.2e-05	0	k__Bacteria;p__Actinobacteriota;c__Coriobacteriia;o__Coriobacteriales;f__Eggerthellaceae;g__Enterorhabdus;s__
OTU_1017	0	1.3e-05	k__Bacteria
OTU_1018	0	1.3e-05	Unknown
OTU_1019	6.3e-05	0	k__Bacteria;p__Bacteroidota;c__Bacteroidia;o__Bacteroidales;f__Muribaculaceae;g__Muribaculaceae;s__
OTU_1020	0.000366	0	k__Bacteria;p__Firmicutes;c__Clostridia;o__Lachnospirales;f__Lachnospiraceae;g__Blautia
OTU_1021	0	3.8e-05	k__Bacteria
OTU_1022	0	0.000202	Unknown
OTU_1023	0	2.5e-05	Unknown
OTU_1024	1.9e-05	0	Unknown
OTU_1025	6e-06	0	Unknown
OTU_1026	0	3.8e-05	k__Bacteria
OTU_1027	3.8e-05	0	Unknown
OTU_1028	2.5e-05	0	Unknown
OTU_1029	6e-06	6e-06	k__Bacteria
OTU_1030	1.3e-05	2.5e-05	k__Bacteria
OTU_1031	1.3e-05	0	k__Bacteria;p__Firmicutes;c__Clostridia;o__Lachnospirales;f__Lachnospiraceae;g__;s__
OTU_1032	1.3e-05	0	k__Bacteria;p__Actinobacteriota;c__Coriobacteriia;o__Coriobacteriales;f__Eggerthellaceae;g__Enterorhabdus;s__
OTU_1033	2.5e-05	0	k__Bacteria;p__Bacteroidota;c__Bacteroidia;o__Bacteroidales;f__Rikenellaceae;g__Alistipes;s__Alistipes_indistinctus
OTU_1034	0	1.3e-05	k__Bacteria
OTU_1035	6e-06	0	Unknown
OTU_1036	1.9e-05	0	k__Bacteria;p__Firmicutes;c__Clostridia;o__Oscillospirales;f__UCG-010;g__UCG-010;s__metagenome
OTU_1037	5.7e-05	0	k__Bacteria;p__Bacteroidota;c__Bacteroidia;o__Bacteroidales;f__Muribaculaceae;g__Muribaculaceae;s__
OTU_1038	0	1.3e-05	Unknown
OTU_1039	0	7.6e-05	k__Bacteria
OTU_1040	0	1.9e-05	Unknown
OTU_1041	1.9e-05	1.3e-05	k__Bacteria
OTU_1042	0	6e-06	k__Bacteria
OTU_1043	0	3.2e-05	Unknown
OTU_1044	0	1.3e-05	Unknown
OTU_1045	0	6.3e-05	k__Bacteria
OTU_1046	0.000114	0.000234	k__Bacteria;p__Bacteroidota;c__Bacteroidia;o__Bacteroidales;f__Muribaculaceae;g__Muribaculaceae;s__
OTU_1047	0	5.1e-05	Unknown
OTU_1048	6e-06	0	k__Bacteria;p__Bacteroidota;c__Bacteroidia;o__Bacteroidales;f__Prevotellaceae
OTU_1049	1.3e-05	0	k__Bacteria;p__Bacteroidota;c__Bacteroidia;o__Bacteroidales;f__Muribaculaceae;g__Muribaculaceae;s__
OTU_1050	6e-06	0	k__Bacteria;p__Actinobacteriota;c__Actinobacteria;o__Actinomycetales;f__Actinomycetaceae;g__Actinomyces;s__Actinomyces_naeslundii
OTU_1051	0.000707	0.000505	k__Bacteria;p__Firmicutes;c__Clostridia;o__Clostridia_UCG-014;f__Clostridia_UCG-014;g__Clostridia_UCG-014;s__
OTU_1052	1.3e-05	0	k__Bacteria
OTU_1053	6e-06	6e-06	k__Bacteria
OTU_1054	6.3e-05	0	Unknown
OTU_1055	6e-06	0.000114	Unknown
OTU_1056	2.5e-05	2.5e-05	k__Bacteria;p__Firmicutes;c__Clostridia;o__Oscillospirales;f__;g__;s__metagenome
OTU_1057	0	1.3e-05	k__Bacteria
OTU_1058	0	1.3e-05	Unknown
OTU_1059	1.9e-05	6e-06	k__Bacteria
OTU_1060	6.3e-05	0	k__Bacteria;p__Firmicutes;c__Clostridia;o__Oscillospirales;f__Butyricicoccaceae;g__Butyricicoccus
OTU_1061	2.5e-05	0	Unknown
OTU_1062	1.9e-05	0	Unknown
OTU_1063	6e-06	3.2e-05	Unknown
OTU_1064	0	1.9e-05	Unknown
OTU_1065	6e-06	0	k__Bacteria;p__Bacteroidota;c__Bacteroidia;o__Bacteroidales
OTU_1066	6e-06	0	k__Bacteria;p__Firmicutes;c__Clostridia;o__Oscillospirales;f__Ruminococcaceae;g__Incertae_Sedis;s__
OTU_1067	3.2e-05	0	k__Bacteria
OTU_1068	1.9e-05	5.1e-05	k__Bacteria;p__Firmicutes;c__Clostridia;o__Clostridia_vadinBB60_group;f__Clostridia_vadinBB60_group;g__Clostridia_vadinBB60_group;s__
OTU_1069	5.7e-05	1.9e-05	Unknown
OTU_1070	0	3.2e-05	Unknown
OTU_1071	6e-06	1.9e-05	k__Bacteria
OTU_1072	3.2e-05	0	k__Bacteria;p__Firmicutes;c__Clostridia;o__Oscillospirales;f__Ruminococcaceae
OTU_1073	0	1.3e-05	k__Bacteria
OTU_1074	5.1e-05	1.9e-05	Unknown
OTU_1075	3.8e-05	0	k__Bacteria;p__Bacteroidota;c__Bacteroidia;o__Bacteroidales;f__Muribaculaceae;g__Muribaculaceae;s__
OTU_1076	1.3e-05	0	k__Bacteria;p__Bacteroidota;c__Bacteroidia;o__Bacteroidales;f__Prevotellaceae
OTU_1077	6e-06	0	k__Bacteria
OTU_1078	0.000461	0.000278	k__Bacteria;p__Bacteroidota;c__Bacteroidia;o__Bacteroidales;f__Muribaculaceae;g__Muribaculaceae;s__
OTU_1079	6e-06	1.3e-05	Unknown
OTU_1080	0	2.5e-05	k__Bacteria;p__Firmicutes;c__Clostridia;o__;f__;g__;s__
OTU_1081	0	6e-06	k__Bacteria
OTU_1082	0	1.3e-05	k__Bacteria
OTU_1083	0	6e-06	Unknown
OTU_1084	0	4.4e-05	Unknown
OTU_1085	0	6e-06	k__Bacteria
OTU_1086	1.9e-05	0	Unknown
OTU_1087	1.3e-05	0	k__Bacteria
OTU_1088	6e-06	0	k__Bacteria;p__Firmicutes;c__Clostridia;o__Clostridia_UCG-014;f__Clostridia_UCG-014;g__Clostridia_UCG-014
OTU_1089	6e-06	0	k__Bacteria;p__Firmicutes;c__Clostridia;o__Lachnospirales;f__Lachnospiraceae;g__Lachnospiraceae_NK4A136_group;s__
OTU_1090	3.8e-05	0	Unknown
OTU_1091	0	8.8e-05	k__Bacteria;p__Firmicutes;c__Clostridia;o__Lachnospirales;f__Lachnospiraceae;g__Lachnospiraceae_NK4A136_group;s__
OTU_1092	3.8e-05	1.3e-05	Unknown
OTU_1093	0	6e-06	k__Bacteria
OTU_1094	0.00351	0.005858	k__Bacteria;p__Firmicutes;c__Clostridia;o__Oscillospirales;f__Oscillospiraceae;g__Colidextribacter
OTU_1095	3.8e-05	6e-06	k__Bacteria;p__Bacteroidota;c__Bacteroidia;o__Bacteroidales;f__Bacteroidaceae;g__Bacteroides;s__Bacteroides_caccae
OTU_1096	1.3e-05	0	k__Bacteria
OTU_1097	0	5.7e-05	k__Bacteria
OTU_1098	6e-06	0	k__Bacteria;p__Firmicutes;c__Negativicutes;o__Veillonellales-Selenomonadales;f__Selenomonadaceae;g__Megamonas;s__
OTU_1099	2.5e-05	0	k__Bacteria
OTU_1100	1.3e-05	0	k__Bacteria;p__Firmicutes;c__Clostridia;o__Lachnospirales;f__Lachnospiraceae;g__;s__
OTU_1101	3.2e-05	8.2e-05	k__Bacteria;p__Firmicutes;c__Clostridia;o__Oscillospirales;f__Oscillospiraceae
OTU_1102	0	5.7e-05	k__Bacteria
OTU_1103	1.3e-05	1.3e-05	k__Bacteria;p__Firmicutes;c__Bacilli;o__Erysipelotrichales;f__Erysipelotrichaceae;g__;s__
OTU_1104	0	3.2e-05	k__Bacteria
OTU_1105	0	6e-06	k__Bacteria
OTU_1106	1.3e-05	0	Unknown
OTU_1107	0	1.9e-05	Unknown
OTU_1108	0	1.3e-05	k__Bacteria;p__Firmicutes;c__Clostridia;o__Oscillospirales;f__Ruminococcaceae
OTU_1109	0	1.9e-05	k__Bacteria
OTU_1110	0	6.3e-05	Unknown
OTU_1111	0	1.9e-05	Unknown
OTU_1112	2.5e-05	5.7e-05	k__Bacteria
OTU_1113	0	1.3e-05	k__Bacteria
OTU_1114	0	1.3e-05	Unknown
OTU_1115	0	1.3e-05	k__Bacteria
OTU_1116	0	1.9e-05	k__Bacteria
OTU_1117	0	6e-06	Unknown
OTU_1118	0	2.5e-05	k__Bacteria
OTU_1119	2.5e-05	0	Unknown
OTU_1120	1.9e-05	1.9e-05	Unknown
OTU_1121	2.5e-05	6e-06	k__Bacteria
OTU_1122	6e-06	0.000284	k__Bacteria;p__Firmicutes;c__Clostridia;o__Lachnospirales;f__Lachnospiraceae
OTU_1123	0	1.3e-05	Unknown
OTU_1124	1.3e-05	9.5e-05	Unknown
OTU_1125	1.9e-05	0.000114	k__Bacteria;p__Firmicutes;c__Clostridia;o__Lachnospirales;f__Lachnospiraceae
OTU_1126	0	1.3e-05	Unknown
OTU_1127	6.9e-05	0	k__Bacteria;p__Desulfobacterota;c__Desulfovibrionia;o__Desulfovibrionales;f__Desulfovibrionaceae;g__Desulfovibrio
OTU_1128	0	0.00017	k__Bacteria;p__Firmicutes;c__Clostridia;o__Lachnospirales;f__Lachnospiraceae;g__Lachnospiraceae_NK4A136_group;s__
OTU_1129	2.5e-05	0	k__Bacteria;p__Proteobacteria;c__Gammaproteobacteria;o__Burkholderiales;f__Sutterellaceae;g__Parasutterella;s__Burkholderiales_bacterium
OTU_1130	1.3e-05	0	k__Bacteria
OTU_1131	1.3e-05	0	k__Bacteria;p__Firmicutes;c__Bacilli;o__Acholeplasmatales;f__Acholeplasmataceae;g__Anaeroplasma;s__
OTU_1132	3.2e-05	0	k__Bacteria;p__Firmicutes;c__Clostridia;o__Oscillospirales;f__Oscillospiraceae
OTU_1133	1.3e-05	0	Unknown
OTU_1134	0	1.9e-05	k__Bacteria
OTU_1135	9.5e-05	5.1e-05	k__Bacteria;p__Bacteroidota;c__Bacteroidia;o__Bacteroidales;f__Muribaculaceae;g__Muribaculaceae;s__
OTU_1136	1.3e-05	0	Unknown
OTU_1137	0	6e-06	k__Bacteria
OTU_1138	1.9e-05	0	Unknown
OTU_1139	6e-06	0	k__Bacteria
OTU_1140	0.00024	8.8e-05	k__Bacteria;p__Firmicutes;c__Clostridia;o__Lachnospirales;f__Lachnospiraceae;g__;s__
OTU_1141	0	5.7e-05	k__Bacteria
OTU_1142	3.8e-05	0	k__Bacteria;p__Bacteroidota;c__Bacteroidia;o__Bacteroidales;f__Muribaculaceae;g__Muribaculaceae;s__
OTU_1143	1.9e-05	0	k__Bacteria;p__Bacteroidota;c__Bacteroidia;o__Bacteroidales;f__Muribaculaceae;g__Muribaculaceae;s__
OTU_1144	1.9e-05	3.2e-05	Unknown
OTU_1145	0	1.3e-05	k__Bacteria
OTU_1146	5.7e-05	1.3e-05	k__Bacteria
OTU_1147	0	1.9e-05	Unknown
OTU_1148	1.9e-05	0	k__Bacteria;p__Bacteroidota;c__Bacteroidia;o__Bacteroidales;f__Muribaculaceae;g__Muribaculaceae;s__
OTU_1149	0.000133	0	k__Bacteria;p__Proteobacteria;c__Gammaproteobacteria;o__Burkholderiales;f__Oxalobacteraceae;g__Noviherbaspirillum
OTU_1150	5.7e-05	0	k__Bacteria;p__Firmicutes;c__Clostridia;o__Monoglobales;f__Monoglobaceae;g__Monoglobus;s__
OTU_1151	4.4e-05	0.000221	k__Bacteria
OTU_1152	3.8e-05	0	k__Bacteria;p__Firmicutes;c__Clostridia;o__Peptostreptococcales-Tissierellales;f__Anaerovoracaceae
OTU_1153	2.5e-05	6e-06	k__Bacteria;p__Proteobacteria;c__Gammaproteobacteria;o__Enterobacterales;f__Yersiniaceae;g__Serratia;s__Serratia_marcescens
OTU_1154	3.2e-05	6e-06	k__Bacteria
OTU_1155	0.000133	0.000265	k__Bacteria;p__Bacteroidota;c__Bacteroidia;o__Bacteroidales;f__Muribaculaceae;g__Muribaculaceae;s__
OTU_1156	3.8e-05	6.3e-05	k__Bacteria
OTU_1157	6e-06	0	k__Bacteria
OTU_1158	0	4.4e-05	k__Bacteria;p__Firmicutes;c__Clostridia;o__Peptococcales;f__Peptococcaceae;g__;s__
OTU_1159	6e-06	0	k__Bacteria
OTU_1160	2.5e-05	0	k__Bacteria
OTU_1161	1.9e-05	0	k__Bacteria;p__Bacteroidota;c__Bacteroidia;o__Bacteroidales;f__Rikenellaceae;g__Rikenellaceae_RC9_gut_group;s__
OTU_1162	1.3e-05	0	k__Bacteria;p__Firmicutes;c__Clostridia;o__Oscillospirales;f__Ruminococcaceae;g__Incertae_Sedis
OTU_1163	1.3e-05	0	Unknown
OTU_1164	6.3e-05	1.9e-05	k__Bacteria;p__Firmicutes;c__Clostridia
OTU_1165	0	5.1e-05	k__Bacteria
OTU_1166	1.9e-05	6.3e-05	Unknown
OTU_1167	6e-06	0	k__Bacteria;p__Firmicutes;c__Bacilli;o__Bacillales;f__Bacillaceae
OTU_1168	6e-06	0	k__Bacteria;p__Firmicutes;c__Clostridia;o__Lachnospirales;f__Lachnospiraceae
OTU_1169	1.9e-05	0	k__Bacteria;p__Firmicutes;c__Clostridia;o__Oscillospirales;f__UCG-010;g__UCG-010;s__
OTU_1170	0	1.9e-05	k__Bacteria
OTU_1171	0	1.9e-05	k__Bacteria
OTU_1172	0	1.9e-05	k__Bacteria
OTU_1173	0	1.9e-05	k__Bacteria
OTU_1174	1.3e-05	0	k__Bacteria;p__Firmicutes;c__Clostridia;o__Clostridia_vadinBB60_group;f__Clostridia_vadinBB60_group;g__Clostridia_vadinBB60_group;s__
OTU_1175	0	2.5e-05	k__Bacteria
OTU_1176	3.2e-05	0	k__Bacteria;p__Firmicutes;c__Clostridia;o__Christensenellales;f__Christensenellaceae;g__Christensenellaceae_R-7_group;s__
OTU_1177	3.8e-05	0	k__Bacteria;p__Bacteroidota;c__Bacteroidia;o__Bacteroidales;f__Prevotellaceae
OTU_1178	1.3e-05	1.3e-05	k__Bacteria;p__Firmicutes;c__Clostridia;o__Clostridia_vadinBB60_group;f__Clostridia_vadinBB60_group;g__Clostridia_vadinBB60_group;s__
OTU_1179	0	2.5e-05	k__Bacteria
OTU_1180	9.5e-05	0	k__Bacteria;p__Actinobacteriota;c__Coriobacteriia;o__Coriobacteriales;f__Atopobiaceae
OTU_1181	1.3e-05	6e-06	k__Bacteria
OTU_1182	0	6e-06	k__Bacteria;p__Firmicutes;c__Clostridia;o__Oscillospirales;f__UCG-010;g__UCG-010;s__
OTU_1183	3.2e-05	0	k__Bacteria;p__Bacteroidota;c__Bacteroidia;o__Bacteroidales;f__Bacteroidaceae;g__Bacteroides;s__metagenome
OTU_1184	1.3e-05	0	k__Bacteria
OTU_1185	1.3e-05	0	k__Bacteria
OTU_1186	2.5e-05	3.8e-05	Unknown
OTU_1187	1.3e-05	0	k__Bacteria;p__Firmicutes;c__Clostridia;o__Peptostreptococcales-Tissierellales;f__Anaerovoracaceae;g__Family_XIII_AD3011_group;s__
OTU_1188	0	2.5e-05	Unknown
OTU_1189	6.9e-05	0	k__Bacteria
OTU_1190	0	1.3e-05	Unknown
OTU_1191	0	4.4e-05	k__Bacteria
OTU_1192	6e-06	0	k__Bacteria;p__Firmicutes;c__Clostridia;o__Oscillospirales;f__Clostridium_methylpentosum_group;g__Clostridium_methylpentosum_group;s__
OTU_1193	1.9e-05	0.000145	k__Bacteria;p__Firmicutes;c__Clostridia;o__Lachnospirales;f__Lachnospiraceae;g__Lachnospiraceae_NK4A136_group;s__
OTU_1194	0	3.8e-05	Unknown
OTU_1195	1.9e-05	0	k__Bacteria;p__Firmicutes;c__Clostridia;o__Monoglobales;f__Monoglobaceae;g__Monoglobus;s__
OTU_1196	0	1.3e-05	Unknown
OTU_1197	3.2e-05	0	k__Bacteria;p__Proteobacteria;c__Gammaproteobacteria;o__Burkholderiales;f__Comamonadaceae;g__Hydrogenophaga;s__Hydrogenophaga_sp.
OTU_1198	3.2e-05	0	Unknown
OTU_1199	0	1.3e-05	k__Bacteria
OTU_1200	0	1.3e-05	k__Bacteria
OTU_1201	0	2.5e-05	k__Bacteria
OTU_1202	0	3.8e-05	Unknown
OTU_1203	0	4.4e-05	k__Bacteria
OTU_1204	0	1.3e-05	Unknown
OTU_1205	6e-06	0	Unknown
OTU_1206	0	3.2e-05	k__Bacteria;p__Proteobacteria;c__Gammaproteobacteria;o__Pseudomonadales;f__Moraxellaceae;g__Acinetobacter;s__Acinetobacter_baumannii
OTU_1207	0	2.5e-05	Unknown
OTU_1208	3.2e-05	0	k__Bacteria;p__Bacteroidota;c__Bacteroidia;o__Bacteroidales;f__Muribaculaceae;g__Muribaculaceae;s__
OTU_1209	0	2.5e-05	k__Bacteria
OTU_1210	0	1.9e-05	Unknown
OTU_1211	0	2.5e-05	k__Bacteria
OTU_1212	6e-06	0	k__Bacteria;p__Actinobacteriota;c__Coriobacteriia;o__Coriobacteriales;f__Eggerthellaceae
OTU_1213	0	3.2e-05	Unknown
OTU_1214	2.5e-05	6e-06	k__Bacteria
OTU_1215	0	6e-06	k__Bacteria
OTU_1216	0	6e-06	k__Bacteria;p__Firmicutes;c__Clostridia;o__Lachnospirales;f__Lachnospiraceae
OTU_1217	0	0.00012	k__Bacteria;p__Bacteroidota;c__Bacteroidia;o__Flavobacteriales;f__Flavobacteriaceae;g__Flavobacterium
OTU_1218	6e-06	1.3e-05	k__Bacteria
OTU_1219	0	1.9e-05	Unknown
OTU_1220	1.9e-05	7.6e-05	k__Bacteria
OTU_1221	0	3.2e-05	k__Bacteria;p__Firmicutes;c__Clostridia;o__Lachnospirales;f__Lachnospiraceae;g__;s__
OTU_1222	0	1.3e-05	k__Bacteria;p__Bacteroidota;c__Bacteroidia;o__Bacteroidales;f__Muribaculaceae;g__Muribaculaceae;s__
OTU_1223	6e-06	0	Unknown
OTU_1224	3.2e-05	1.9e-05	k__Bacteria;p__Firmicutes;c__Bacilli;o__Erysipelotrichales;f__Erysipelotrichaceae;g__Dubosiella;s__Firmicutes_bacterium
OTU_1225	0	1.9e-05	k__Bacteria
OTU_1226	2.5e-05	1.3e-05	Unknown
OTU_1227	0	2.5e-05	Unknown
OTU_1228	0	6e-06	Unknown
OTU_1229	0	1.3e-05	k__Bacteria;p__Firmicutes;c__Clostridia;o__Lachnospirales;f__Lachnospiraceae
OTU_1230	0	2.5e-05	k__Bacteria;p__Bacteroidota;c__Bacteroidia;o__Bacteroidales;f__Rikenellaceae;g__Alistipes
OTU_1231	0	6e-06	k__Bacteria
OTU_1232	0.001187	0.000316	k__Bacteria;p__Firmicutes;c__Clostridia;o__Lachnospirales;f__Lachnospiraceae;g__Lachnospiraceae_NK4A136_group;s__
OTU_1233	1.9e-05	3.8e-05	k__Bacteria
OTU_1234	1.9e-05	6e-06	k__Bacteria
OTU_1235	0	6e-06	Unknown
OTU_1236	2.5e-05	6e-06	k__Bacteria
OTU_1237	2.5e-05	0	k__Bacteria;p__Actinobacteriota;c__Coriobacteriia;o__Coriobacteriales;f__Eggerthellaceae
OTU_1238	0	2.5e-05	Unknown
OTU_1239	1.9e-05	0	Unknown
OTU_1240	0	1.9e-05	k__Bacteria
OTU_1241	0	1.9e-05	Unknown
OTU_1242	0	0.000126	k__Bacteria
OTU_1243	6e-06	0	k__Bacteria
OTU_1244	0	6e-06	k__Bacteria
OTU_1245	0	1.3e-05	k__Bacteria
OTU_1246	1.9e-05	0	k__Bacteria;p__Bacteroidota;c__Bacteroidia;o__Bacteroidales;f__Muribaculaceae;g__Muribaculaceae;s__
OTU_1247	0	6e-06	Unknown
OTU_1248	0	2.5e-05	Unknown
OTU_1249	0	1.3e-05	k__Bacteria
OTU_1250	0	1.9e-05	k__Bacteria
OTU_1251	0	1.3e-05	k__Bacteria
OTU_1252	0	6e-06	Unknown
OTU_1253	0	1.3e-05	k__Bacteria
OTU_1254	1.9e-05	5.7e-05	k__Bacteria
OTU_1255	3.8e-05	6e-06	Unknown
OTU_1256	0	2.5e-05	k__Bacteria
OTU_1257	0	1.9e-05	k__Bacteria
OTU_1258	1.9e-05	1.9e-05	k__Bacteria
OTU_1259	2.5e-05	0	Unknown
OTU_1260	1.3e-05	0	k__Bacteria;p__Bacteroidota;c__Bacteroidia;o__Bacteroidales;f__Muribaculaceae;g__Muribaculaceae;s__
OTU_1261	0	1.9e-05	k__Bacteria
OTU_1262	1.3e-05	0	k__Bacteria
OTU_1263	6e-06	0	Unknown
OTU_1264	4.4e-05	0	k__Bacteria;p__Proteobacteria;c__Alphaproteobacteria;o__Rickettsiales;f__Mitochondria;g__Mitochondria
OTU_1265	0	1.9e-05	Unknown
OTU_1266	1.3e-05	0	k__Bacteria
OTU_1267	1.3e-05	0	k__Bacteria;p__Bacteroidota;c__Bacteroidia;o__Bacteroidales;f__Muribaculaceae;g__Muribaculaceae;s__
OTU_1268	0	1.9e-05	k__Bacteria
OTU_1269	6e-06	1.3e-05	k__Bacteria
OTU_1270	0	6e-06	k__Bacteria;p__Actinobacteriota;c__Coriobacteriia;o__Coriobacteriales;f__Eggerthellaceae;g__Enterorhabdus;s__
OTU_1271	0.000101	3.8e-05	k__Bacteria;p__Firmicutes;c__Clostridia;o__Oscillospirales;f__Oscillospiraceae
OTU_1272	1.3e-05	0	k__Bacteria
OTU_1273	1.9e-05	3.8e-05	k__Bacteria
OTU_1274	0	1.3e-05	Unknown
OTU_1275	0	0	k__Bacteria;p__Firmicutes;c__Clostridia;o__Oscillospirales;f__Butyricicoccaceae;g__UCG-009;s__
OTU_1276	6e-06	0.000101	k__Bacteria;p__Firmicutes;c__Bacilli;o__Erysipelotrichales;f__Erysipelotrichaceae;g__Ileibacterium;s__Ileibacterium_valens
OTU_1277	0	3.2e-05	k__Bacteria
OTU_1278	0	3.8e-05	k__Bacteria
OTU_1279	1.3e-05	1.3e-05	Unknown
OTU_1280	2.5e-05	0	Unknown
OTU_1281	0	6e-06	k__Bacteria
OTU_1282	0	1.3e-05	k__Bacteria;p__Firmicutes;c__Clostridia;o__Lachnospirales;f__Lachnospiraceae
OTU_1283	0	6e-06	Unknown
OTU_1284	1.3e-05	0	k__Bacteria;p__Firmicutes;c__Bacilli;o__Erysipelotrichales;f__Erysipelatoclostridiaceae;g__Erysipelatoclostridium
OTU_1285	0	3.8e-05	k__Bacteria
OTU_1286	1.9e-05	0	k__Bacteria;p__Proteobacteria;c__Alphaproteobacteria;o__Rhodobacterales;f__Rhodobacteraceae;g__Donghicola;s__
OTU_1287	6e-06	0	k__Bacteria;p__Bacteroidota;c__Bacteroidia;o__Bacteroidales;f__Rikenellaceae;g__Alistipes
OTU_1288	1.3e-05	0	k__Bacteria
OTU_1289	0	1.3e-05	k__Bacteria
OTU_1290	1.9e-05	0	k__Bacteria;p__Bacteroidota;c__Bacteroidia;o__Bacteroidales;f__Muribaculaceae;g__Muribaculaceae;s__
OTU_1291	6e-06	0	k__Bacteria
OTU_1292	6e-06	0	k__Bacteria
OTU_1293	1.3e-05	1.3e-05	k__Bacteria
OTU_1294	0	2.5e-05	k__Bacteria;p__Firmicutes;c__Negativicutes;o__Veillonellales-Selenomonadales;f__Veillonellaceae;g__Dialister
OTU_1295	0	5.1e-05	k__Bacteria;p__Firmicutes;c__Clostridia;o__Lachnospirales;f__Lachnospiraceae;g__;s__Clostridium_sp.
OTU_1296	3.8e-05	2.5e-05	Unknown
OTU_1297	0	1.3e-05	Unknown
OTU_1298	0	1.9e-05	Unknown
OTU_1299	1.9e-05	0	Unknown
OTU_1300	3.2e-05	0	k__Bacteria;p__Planctomycetota;c__Planctomycetes;o__Gemmatales;f__Gemmataceae;g__Gemmata
OTU_1301	0	0.000215	k__Bacteria
OTU_1302	1.3e-05	0	k__Bacteria;p__Bacteroidota;c__Bacteroidia;o__Bacteroidales;f__Muribaculaceae;g__Muribaculaceae;s__
OTU_1303	3.2e-05	0	k__Bacteria
OTU_1304	6e-06	0	k__Bacteria;p__Firmicutes;c__Clostridia;o__Lachnospirales;f__Lachnospiraceae
OTU_1305	6e-06	0	k__Bacteria;p__Firmicutes;c__Clostridia;o__Lachnospirales;f__Lachnospiraceae
OTU_1306	1.3e-05	0	k__Bacteria;p__Firmicutes;c__Bacilli;o__Erysipelotrichales;f__Erysipelotrichaceae;g__Holdemanella;s__
OTU_1307	1.9e-05	6e-06	Unknown
OTU_1308	0	6e-06	k__Bacteria
OTU_1309	1.9e-05	0	k__Bacteria
OTU_1310	1.3e-05	4.4e-05	k__Bacteria
OTU_1311	0.000158	0.000152	k__Bacteria;p__Firmicutes;c__Clostridia;o__Lachnospirales;f__Lachnospiraceae;g__Lachnospiraceae_NK4A136_group;s__
OTU_1312	0	6e-06	k__Bacteria
OTU_1313	0	6e-06	Unknown
OTU_1314	1.9e-05	0	k__Bacteria
OTU_1315	0	1.3e-05	k__Bacteria
OTU_1316	0	6e-06	Unknown
OTU_1317	0	1.9e-05	Unknown
OTU_1318	6e-06	3.2e-05	k__Bacteria
OTU_1319	0	3.2e-05	Unknown
OTU_1320	0	1.3e-05	Unknown
OTU_1321	0	1.9e-05	k__Bacteria
OTU_1322	0	6e-06	k__Bacteria
OTU_1323	1.9e-05	0	k__Bacteria;p__Firmicutes;c__Clostridia;o__Lachnospirales;f__Lachnospiraceae;g__Lachnospiraceae_UCG-010;s__
OTU_1324	1.9e-05	1.3e-05	k__Bacteria
OTU_1325	1.9e-05	1.3e-05	k__Bacteria
OTU_1326	0	2.5e-05	k__Bacteria
OTU_1327	0	1.3e-05	k__Bacteria
OTU_1328	1.9e-05	0	k__Bacteria;p__Bacteroidota;c__Bacteroidia;o__Bacteroidales;f__Muribaculaceae;g__Muribaculaceae;s__
OTU_1329	6e-06	0	k__Bacteria
OTU_1330	1.3e-05	0	k__Bacteria;p__Bacteroidota;c__Bacteroidia;o__Bacteroidales;f__Muribaculaceae;g__Muribaculaceae
OTU_1331	0	1.3e-05	k__Bacteria
OTU_1332	2.5e-05	2.5e-05	Unknown
OTU_1333	0	1.3e-05	Unknown
OTU_1334	1.9e-05	0	k__Bacteria
OTU_1335	2.5e-05	5.1e-05	k__Bacteria;p__Firmicutes;c__Clostridia;o__Clostridia_UCG-014;f__Clostridia_UCG-014;g__Clostridia_UCG-014;s__
OTU_1336	1.9e-05	6e-06	Unknown
OTU_1337	1.9e-05	6e-06	k__Bacteria
OTU_1338	6e-06	0	Unknown
OTU_1339	1.3e-05	0	k__Bacteria;p__Firmicutes;c__Clostridia;o__Lachnospirales;f__Lachnospiraceae;g__Lachnospiraceae_NK4A136_group
OTU_1340	0	1.9e-05	k__Bacteria;p__Firmicutes;c__Clostridia;o__Lachnospirales;f__Lachnospiraceae;g__;s__
OTU_1341	1.9e-05	0	k__Bacteria;p__Firmicutes;c__Clostridia;o__Oscillospirales;f__Ruminococcaceae;g__Anaerotruncus;s__Anaerotruncus_colihominis
OTU_1342	5.7e-05	1.9e-05	Unknown
OTU_1343	0.00012	0.000347	k__Bacteria;p__Firmicutes;c__Clostridia;o__Oscillospirales;f__Oscillospiraceae;g__Colidextribacter;s__Clostridiales_bacterium
OTU_1344	6e-06	6e-06	Unknown
OTU_1345	0	1.9e-05	Unknown
OTU_1346	1.9e-05	0	Unknown
OTU_1347	6.3e-05	3.2e-05	k__Bacteria
OTU_1348	0	1.9e-05	k__Bacteria
OTU_1349	0	6e-06	k__Bacteria
OTU_1350	1.9e-05	0	Unknown
OTU_1351	6e-06	0	Unknown
OTU_1352	2.5e-05	0	Unknown
OTU_1353	2.5e-05	0	k__Bacteria
OTU_1354	0	6e-06	Unknown
OTU_1355	1.9e-05	0	Unknown
OTU_1356	6e-06	0	Unknown
OTU_1357	0	2.5e-05	Unknown
OTU_1358	0	1.3e-05	Unknown
OTU_1359	1.9e-05	0	Unknown
OTU_1360	1.9e-05	0	k__Bacteria;p__Proteobacteria;c__Alphaproteobacteria;o__Rhodobacterales;f__Rhodobacteraceae;g__Nautella;s__Phaeobacter_italicus
OTU_1361	0	1.3e-05	k__Bacteria;p__Bacteroidota;c__Bacteroidia;o__Bacteroidales;f__Muribaculaceae;g__Muribaculaceae;s__
OTU_1362	1.3e-05	0	Unknown
OTU_1363	1.3e-05	3.2e-05	k__Bacteria
OTU_1364	0	1.9e-05	k__Bacteria;p__Proteobacteria;c__Alphaproteobacteria;o__Rhizobiales;f__Rhizobiaceae;g__Mesorhizobium
OTU_1365	0	1.3e-05	k__Bacteria
OTU_1366	1.9e-05	0	k__Bacteria
OTU_1367	0	5.1e-05	Unknown
OTU_1368	0	3.8e-05	k__Bacteria
OTU_1369	0	6e-06	k__Bacteria
OTU_1370	1.9e-05	1.3e-05	k__Bacteria
OTU_1371	6e-06	0	k__Bacteria;p__Firmicutes;c__Clostridia;o__Oscillospirales;f__Oscillospiraceae
OTU_1372	0	3.2e-05	k__Bacteria
OTU_1373	6e-06	4.4e-05	k__Bacteria;p__Firmicutes;c__Clostridia
OTU_1374	0	6e-06	k__Bacteria
OTU_1375	0.000107	6e-06	k__Bacteria;p__Firmicutes;c__Clostridia;o__Clostridia_UCG-014;f__Clostridia_UCG-014;g__Clostridia_UCG-014;s__
OTU_1376	0	1.3e-05	Unknown
OTU_1377	1.9e-05	0	k__Bacteria
OTU_1378	6e-06	0	Unknown
OTU_1379	0	1.3e-05	k__Bacteria;p__Firmicutes;c__Clostridia;o__Lachnospirales;f__Lachnospiraceae
OTU_1380	0	0.000442	k__Bacteria;p__Firmicutes;c__Clostridia;o__Lachnospirales;f__Lachnospiraceae
OTU_1381	0	1.3e-05	k__Bacteria
OTU_1382	6e-06	0	k__Bacteria
OTU_1383	0	1.3e-05	k__Bacteria
OTU_1384	1.9e-05	6e-06	Unknown
OTU_1385	3.8e-05	1.3e-05	Unknown
OTU_1386	0	1.3e-05	k__Bacteria
OTU_1387	0	1.9e-05	Unknown
OTU_1388	1.3e-05	0	k__Bacteria
OTU_1389	1.9e-05	0	k__Bacteria;p__Firmicutes;c__Clostridia;o__Oscillospirales;f__Eubacterium_coprostanoligenes_group;g__Eubacterium_coprostanoligenes_group;s__
OTU_1390	6e-06	6e-06	k__Bacteria
OTU_1391	2.5e-05	3.2e-05	Unknown
OTU_1392	3.2e-05	1.3e-05	k__Bacteria;p__Firmicutes;c__Clostridia;o__Lachnospirales;f__Lachnospiraceae;g__GCA-900066575;s__
OTU_1393	1.3e-05	0	k__Bacteria;p__Firmicutes;c__Clostridia;o__Lachnospirales;f__Lachnospiraceae
OTU_1394	0	6e-06	Unknown
OTU_1395	0	1.9e-05	Unknown
OTU_1396	0	1.3e-05	Unknown
OTU_1397	2.5e-05	0	Unknown
OTU_1398	2.5e-05	0	k__Bacteria;p__Firmicutes;c__Negativicutes;o__Acidaminococcales;f__Acidaminococcaceae;g__Phascolarctobacterium;s__Phascolarctobacterium_faecium
OTU_1399	0	1.9e-05	k__Bacteria
OTU_1400	1.9e-05	0	k__Bacteria
OTU_1401	0	3.2e-05	Unknown
OTU_1402	6e-06	6e-06	k__Bacteria;p__Actinobacteriota;c__Coriobacteriia;o__Coriobacteriales;f__Eggerthellaceae;g__Enterorhabdus;s__
OTU_1403	0	1.3e-05	k__Bacteria;p__Bacteroidota;c__Bacteroidia;o__Bacteroidales;f__Rikenellaceae;g__Alistipes
OTU_1404	1.9e-05	3.8e-05	k__Bacteria;p__Firmicutes;c__Clostridia;o__Oscillospirales;f__UCG-010;g__UCG-010
OTU_1405	2.5e-05	1.3e-05	Unknown
OTU_1406	0	6e-06	Unknown
OTU_1407	0	1.9e-05	k__Bacteria
OTU_1408	0	6e-06	k__Bacteria;p__Actinobacteriota;c__Coriobacteriia;o__Coriobacteriales;f__Eggerthellaceae;g__Enterorhabdus;s__
OTU_1409	1.3e-05	1.3e-05	k__Bacteria
OTU_1410	0	2.5e-05	Unknown
OTU_1411	3.2e-05	0	k__Bacteria;p__Bacteroidota;c__Bacteroidia;o__Bacteroidales;f__Muribaculaceae;g__Muribaculaceae;s__
OTU_1412	0	1.3e-05	Unknown
OTU_1413	1.9e-05	0	k__Bacteria;p__Firmicutes;c__Clostridia;o__Christensenellales;f__Christensenellaceae;g__Christensenellaceae_R-7_group
OTU_1414	0	1.3e-05	k__Bacteria
OTU_1415	0	6e-06	Unknown
OTU_1416	0	1.3e-05	k__Bacteria
OTU_1417	0	1.9e-05	Unknown
OTU_1418	3.2e-05	2.5e-05	k__Bacteria
OTU_1419	5.7e-05	5.1e-05	k__Bacteria
OTU_1420	0	1.3e-05	Unknown
OTU_1421	0	6e-06	k__Bacteria
OTU_1422	0	6e-06	Unknown
OTU_1423	0	1.9e-05	Unknown
OTU_1424	6e-06	5.1e-05	Unknown
OTU_1425	1.3e-05	0	k__Bacteria;p__Firmicutes;c__Clostridia;o__Christensenellales;f__Christensenellaceae;g__Christensenellaceae_R-7_group;s__metagenome
OTU_1426	1.9e-05	1.9e-05	Unknown
OTU_1427	1.3e-05	3.8e-05	Unknown
OTU_1428	0	1.3e-05	Unknown
OTU_1429	0	3.8e-05	k__Bacteria
OTU_1430	0	1.9e-05	Unknown
OTU_1431	1.9e-05	0	Unknown
OTU_1432	0	6e-06	Unknown
OTU_1433	0	1.9e-05	k__Bacteria
OTU_1434	0	1.9e-05	k__Bacteria
OTU_1435	1.9e-05	2.5e-05	k__Bacteria
OTU_1436	6e-06	1.9e-05	Unknown
OTU_1437	1.9e-05	0	k__Bacteria;p__Firmicutes;c__Clostridia;o__Oscillospirales;f__Oscillospiraceae
OTU_1438	2.5e-05	1.3e-05	k__Bacteria;p__Firmicutes;c__Bacilli;o__RF39;f__RF39;g__RF39;s__
OTU_1439	0.000177	0.002109	k__Bacteria;p__Firmicutes;c__Clostridia;o__Lachnospirales;f__Lachnospiraceae
OTU_1440	0	1.3e-05	k__Bacteria
OTU_1441	0	3.2e-05	Unknown
OTU_1442	0	0.001913	k__Bacteria;p__Cyanobacteria;c__Cyanobacteriia;o__Chloroplast;f__Chloroplast;g__Chloroplast
OTU_1443	0	7.6e-05	Unknown
OTU_1444	4.4e-05	0	k__Bacteria;p__Firmicutes;c__Clostridia;o__Oscillospirales;f__Oscillospiraceae;g__UCG-005;s__
OTU_1445	1.9e-05	0	k__Bacteria;p__Firmicutes;c__Clostridia;o__Lachnospirales;f__Lachnospiraceae
OTU_1446	3.2e-05	0	k__Bacteria;p__Bacteroidota;c__Bacteroidia;o__Bacteroidales;f__Rikenellaceae;g__Alistipes;s__
OTU_1447	0	2.5e-05	Unknown
OTU_1448	1.9e-05	6e-06	k__Bacteria;p__Bacteroidota;c__Bacteroidia;o__Bacteroidales;f__Muribaculaceae;g__Muribaculaceae;s__
OTU_1449	0	1.9e-05	k__Bacteria
OTU_1450	0	1.9e-05	Unknown
OTU_1451	6e-06	4.4e-05	Unknown
OTU_1452	1.3e-05	1.3e-05	Unknown
OTU_1453	0	1.3e-05	Unknown
OTU_1454	6e-06	0	k__Bacteria
OTU_1455	0	1.3e-05	k__Bacteria
OTU_1456	0	1.9e-05	k__Bacteria
OTU_1457	1.9e-05	0	Unknown
OTU_1458	1.3e-05	0	k__Bacteria
OTU_1459	1.9e-05	0	k__Bacteria;p__Firmicutes;c__Clostridia;o__Oscillospirales;f__UCG-010;g__UCG-010;s__
OTU_1460	0	2.5e-05	k__Bacteria;p__Proteobacteria;c__Gammaproteobacteria;o__Burkholderiales;f__Oxalobacteraceae;g__Noviherbaspirillum;s__Oxalicibacterium_sp.
OTU_1461	0	3.2e-05	k__Bacteria;p__Firmicutes;c__Clostridia;o__Lachnospirales;f__Lachnospiraceae
OTU_1462	0	1.9e-05	Unknown
OTU_1463	1.9e-05	5.1e-05	k__Bacteria
OTU_1464	0	6e-06	Unknown
OTU_1465	0	6e-06	Unknown
OTU_1466	0	1.3e-05	k__Bacteria
OTU_1467	6e-06	0	k__Bacteria;p__Firmicutes;c__Clostridia;o__Lachnospirales;f__Defluviitaleaceae;g__Defluviitaleaceae_UCG-011;s__
OTU_1468	6e-06	0	k__Bacteria
OTU_1469	1.9e-05	0	k__Bacteria;p__Firmicutes;c__Clostridia;o__Lachnospirales;f__Lachnospiraceae
OTU_1470	0	6e-06	k__Bacteria
OTU_1471	0	5.1e-05	k__Bacteria;p__Firmicutes;c__Clostridia;o__Lachnospirales;f__Lachnospiraceae
OTU_1472	0	3.2e-05	k__Bacteria;p__Firmicutes;c__Bacilli;o__Staphylococcales;f__Gemellaceae;g__Gemella;s__
OTU_1473	1.3e-05	1.9e-05	k__Bacteria
OTU_1474	1.9e-05	0	k__Bacteria;p__Bacteroidota;c__Bacteroidia;o__Bacteroidales;f__Marinifilaceae;g__Odoribacter;s__Odoribacter_splanchnicus
OTU_1475	0	1.3e-05	k__Bacteria;p__Firmicutes;c__Clostridia;o__Lachnospirales;f__Lachnospiraceae
OTU_1476	1.9e-05	0	Unknown
OTU_1477	0	1.3e-05	k__Bacteria;p__Firmicutes;c__Clostridia;o__Lachnospirales;f__Lachnospiraceae;g__Lachnospiraceae_NK4A136_group
OTU_1478	0	2.5e-05	k__Bacteria
OTU_1479	1.9e-05	6e-06	Unknown
OTU_1480	0	6e-06	k__Bacteria
OTU_1481	1.3e-05	0	Unknown
OTU_1482	0	6e-06	Unknown
OTU_1483	0.001117	0.000556	k__Bacteria;p__Bacteroidota;c__Bacteroidia;o__Bacteroidales;f__Muribaculaceae;g__Muribaculaceae;s__
OTU_1484	0	3.8e-05	k__Bacteria
OTU_1485	6.9e-05	8.2e-05	k__Bacteria;p__Firmicutes;c__Clostridia;o__Clostridia_UCG-014;f__Clostridia_UCG-014;g__Clostridia_UCG-014;s__
OTU_1486	0	2.5e-05	Unknown
OTU_1487	0	4.4e-05	Unknown
OTU_1488	1.9e-05	0	k__Bacteria
OTU_1489	0	6e-06	k__Bacteria
OTU_1490	2.5e-05	0	k__Bacteria;p__Firmicutes;c__Clostridia;o__Peptostreptococcales-Tissierellales;f__Anaerovoracaceae
OTU_1491	6e-06	0	k__Bacteria
OTU_1492	0	4.4e-05	k__Bacteria
OTU_1493	0	1.3e-05	k__Bacteria
OTU_1494	1.9e-05	3.2e-05	k__Bacteria;p__Actinobacteriota;c__Coriobacteriia;o__Coriobacteriales;f__Eggerthellaceae;g__Parvibacter;s__
OTU_1495	0	1.3e-05	Unknown
OTU_1496	0	3.8e-05	k__Bacteria;p__Firmicutes;c__Bacilli;o__Lactobacillales;f__Streptococcaceae;g__Lactococcus;s__Lactococcus_lactis
OTU_1497	0	0	k__Bacteria
OTU_1498	6e-06	6e-06	Unknown
OTU_1499	0	6e-06	k__Bacteria;p__Firmicutes;c__Clostridia;o__Lachnospirales;f__Lachnospiraceae;g__Roseburia
OTU_1500	6e-06	0	Unknown
OTU_1501	1.3e-05	1.3e-05	k__Bacteria;p__Firmicutes;c__Clostridia;o__Lachnospirales;f__Lachnospiraceae
OTU_1502	1.9e-05	0	k__Bacteria
OTU_1503	1.9e-05	0	k__Bacteria;p__Firmicutes;c__Clostridia;o__Christensenellales;f__Christensenellaceae;g__Christensenellaceae_R-7_group;s__
OTU_1504	1.3e-05	0	k__Bacteria;p__Firmicutes;c__Clostridia;o__Oscillospirales;f__UCG-010;g__UCG-010;s__
OTU_1505	0	1.3e-05	k__Bacteria
OTU_1506	6e-06	0	k__Bacteria
OTU_1507	1.9e-05	1.3e-05	Unknown
OTU_1508	0	4.4e-05	k__Bacteria
OTU_1509	1.3e-05	0	k__Bacteria;p__Firmicutes;c__Clostridia;o__Lachnospirales;f__Lachnospiraceae
OTU_1510	1.3e-05	0	Unknown
OTU_1511	0	1.9e-05	Unknown
OTU_1512	0	1.9e-05	Unknown
OTU_1513	0	1.9e-05	k__Bacteria;p__Firmicutes;c__Bacilli;o__Acholeplasmatales;f__Acholeplasmataceae;g__Anaeroplasma;s__
OTU_1514	6e-06	0	Unknown
OTU_1515	0	2.5e-05	Unknown
OTU_1516	5.1e-05	0	k__Bacteria;p__Firmicutes;c__Clostridia;o__Lachnospirales;f__Lachnospiraceae;g__Lachnospira;s__
OTU_1517	0	1.9e-05	k__Bacteria
OTU_1518	0	2.5e-05	Unknown
OTU_1519	6e-06	6e-06	k__Bacteria
OTU_1520	0	1.3e-05	Unknown
OTU_1521	0	1.3e-05	Unknown
OTU_1522	1.9e-05	0	k__Bacteria
OTU_1523	1.3e-05	0	k__Bacteria;p__Bacteroidota;c__Bacteroidia;o__Bacteroidales;f__Rikenellaceae;g__Rikenellaceae_RC9_gut_group
OTU_1524	0	2.5e-05	Unknown
OTU_1525	0	1.3e-05	k__Bacteria
OTU_1526	0	6e-06	Unknown
OTU_1527	0	1.3e-05	Unknown
OTU_1528	6e-06	6e-06	k__Bacteria
OTU_1529	6e-06	0	k__Bacteria;p__Firmicutes;c__Clostridia;o__Clostridia_vadinBB60_group;f__Clostridia_vadinBB60_group;g__Clostridia_vadinBB60_group;s__
OTU_1530	0	1.9e-05	k__Bacteria
OTU_1531	0	3.2e-05	Unknown
OTU_1532	0	3.8e-05	k__Bacteria
OTU_1533	2.5e-05	0.000486	k__Bacteria;p__Firmicutes;c__Clostridia;o__Lachnospirales;f__Lachnospiraceae
OTU_1534	0	4.4e-05	Unknown
OTU_1535	0	8.2e-05	k__Bacteria
OTU_1536	0	2.5e-05	k__Bacteria;p__Firmicutes;c__Clostridia;o__Lachnospirales;f__Lachnospiraceae;g__;s__
OTU_1537	6e-06	8.2e-05	Unknown
OTU_1538	2.5e-05	1.9e-05	Unknown
OTU_1539	0	3.2e-05	k__Bacteria
OTU_1540	6e-06	0	k__Bacteria
OTU_1541	2.5e-05	0	Unknown
OTU_1542	6e-06	0	k__Bacteria;p__Firmicutes;c__Clostridia;o__Lachnospirales;f__Lachnospiraceae
OTU_1543	0	2.5e-05	k__Bacteria;p__Firmicutes;c__Clostridia;o__Lachnospirales;f__Lachnospiraceae;g__;s__
OTU_1544	1.9e-05	0	k__Bacteria
OTU_1545	1.9e-05	0	Unknown
OTU_1546	2.5e-05	0	k__Bacteria
OTU_1547	1.9e-05	0	Unknown
OTU_1548	0	4.4e-05	k__Bacteria
OTU_1549	0	2.5e-05	k__Bacteria
OTU_1550	0	3.2e-05	Unknown
OTU_1551	0	1.3e-05	Unknown
OTU_1552	0	3.2e-05	Unknown
OTU_1553	0	1.9e-05	Unknown
OTU_1554	0	1.9e-05	k__Bacteria
OTU_1555	0	1.3e-05	k__Bacteria
OTU_1556	4.4e-05	0	Unknown
OTU_1557	0	3.2e-05	Unknown
OTU_1558	6e-06	0	k__Bacteria;p__Firmicutes;c__Bacilli;o__RF39;f__RF39;g__RF39;s__
OTU_1559	6e-06	0	k__Bacteria
OTU_1560	0	1.9e-05	Unknown
OTU_1561	3.8e-05	0	k__Bacteria;p__Firmicutes;c__Clostridia;o__Oscillospirales;f__Oscillospiraceae;g__Colidextribacter;s__
OTU_1562	0	2.5e-05	k__Bacteria
OTU_1563	2.5e-05	0	k__Bacteria
OTU_1564	0	6e-06	Unknown
OTU_1565	1.3e-05	0	k__Bacteria;p__Firmicutes;c__Clostridia;o__Oscillospirales;f__Ruminococcaceae;g__Incertae_Sedis;s__
OTU_1566	1.3e-05	1.3e-05	Unknown
OTU_1567	0	1.3e-05	Unknown
OTU_1568	6e-06	0	k__Bacteria;p__Firmicutes;c__Clostridia;o__Lachnospirales;f__Lachnospiraceae;g__Roseburia;s__
OTU_1569	0	2.5e-05	k__Bacteria
OTU_1570	0	1.3e-05	k__Bacteria;p__Firmicutes;c__Clostridia;o__Lachnospirales;f__Lachnospiraceae;g__A2;s__
OTU_1571	0	6e-06	Unknown
OTU_1572	3.8e-05	1.9e-05	k__Bacteria
OTU_1573	0	1.9e-05	Unknown
OTU_1574	2.5e-05	0	Unknown
OTU_1575	0	6e-06	Unknown
OTU_1576	4.4e-05	6e-06	k__Bacteria;p__Bacteroidota;c__Bacteroidia;o__Bacteroidales;f__Muribaculaceae;g__Muribaculaceae;s__
OTU_1577	6e-06	0	k__Bacteria;p__Bacteroidota;c__Bacteroidia;o__Bacteroidales;f__Muribaculaceae;g__Muribaculaceae;s__mouse_gut
OTU_1578	1.3e-05	0	Unknown
OTU_1579	1.3e-05	1.9e-05	Unknown
OTU_1580	0	6e-06	Unknown
OTU_1581	0.00012	0	Unknown
OTU_1582	6e-06	6.9e-05	Unknown
OTU_1583	0	6e-06	Unknown
OTU_1584	1.3e-05	6e-06	Unknown
OTU_1585	0	2.5e-05	Unknown
OTU_1586	6e-06	0	k__Bacteria;p__Firmicutes;c__Clostridia
OTU_1587	0	1.3e-05	k__Bacteria;p__Proteobacteria;c__Alphaproteobacteria;o__Rickettsiales;f__Mitochondria;g__Mitochondria
OTU_1588	0	1.3e-05	Unknown
